# Supplementary material for: Alterations in the human oral microbiota in systemic lupus erythematosus
Source: J Transl Med. 2023 Feb 8;21:95. doi: 10.1186/s12967-023-03892-3 (PMC9905765; doi:10.1186/s12967-023-03892-3)
Supplement: Supplementary file 2 — Additional file 2: Supplementary Data S1–23. [file 12967_2023_3892_MOESM2_ESM.zip]

Archive with 3 entries (2 files):
- 12967_2023_3892_MOESM2_ESM/Data S1-S23 and legends/
- 12967_2023_3892_MOESM2_ESM/Data S1-S23 and legends/Additional file 2.xlsx
- 12967_2023_3892_MOESM2_ESM/Data S1-S23 and legends/Additional file 3.docx
