# Supplementary material for: Alterations in the human oral microbiota in systemic lupus erythematosus
Source: J Transl Med. 2023 Feb 8;21:95. doi: 10.1186/s12967-023-03892-3 (PMC9905765; doi:10.1186/s12967-023-03892-3)
Supplement: Supplementary file 2 — Additional file 2: Supplementary Data S1–23. [file 12967_2023_3892_MOESM2_ESM.zip › 12967_2023_3892_MOESM2_ESM/Data S1-S23 and legends/Additional file 2.xlsx]

## Sheet: S1 alpha_rarefac.summary
sample	reads	label	ace	chao	shannon	simpson	coverage	observed_otus
HC002	52992	0.97	228.299	221.8	2.49959	0.145334	0.999226	189
HC001	32137	0.97	268.184	273.273	2.80073	0.148154	0.998382	213
HC004	35351	0.97	286.376	290.292	3.07538	0.088202	0.998331	219
HC006	22916	0.97	286.847	304.182	2.73256	0.156789	0.997338	221
HC007	43574	0.97	312.747	308.237	3.46725	0.06477	0.998853	276
HC010	40833	0.97	368.372	351.773	3.22194	0.096871	0.998139	287
HC012	36935	0.97	346.461	341.737	3.5132	0.05176	0.998132	280
HC013	29454	0.97	318.637	307.029	3.46238	0.066559	0.997895	253
HC014	56220	0.97	364.059	358.163	3.01009	0.097597	0.998755	302
HC015	48262	0.97	355.877	347.163	3.22804	0.083624	0.998757	306
HC016	35256	0.97	339.894	350.7	2.98335	0.107736	0.9981	277
HC018	26623	0.97	300.778	311.077	3.0863	0.105107	0.997746	243
HC021	35348	0.97	255.588	258.417	3.12226	0.085513	0.998755	219
HC022	33205	0.97	259.088	250.033	2.69053	0.156882	0.998585	214
HC024	36486	0.97	360.067	358.286	3.71583	0.046566	0.998191	297
HC025	41701	0.97	398.657	373.286	3.63594	0.055013	0.998321	324
HC028	32099	0.97	264.55	259.107	3.08248	0.104257	0.998816	234
HC029	35100	0.97	308.753	323.615	3.14366	0.076092	0.998063	236
HC030	37201	0.97	320.32	316.692	3.13885	0.102195	0.998548	280
HC031	32712	0.97	340.536	332.077	2.85592	0.157399	0.998074	282
HC032	31159	0.97	394.204	396	3.02282	0.11104	0.997657	250
HC033	26097	0.97	315.611	338.5	3.20181	0.081051	0.997471	241
HC036	34445	0.97	332.195	346.125	3.30613	0.062769	0.997881	264
HC038	36200	0.97	379.341	375.167	3.67669	0.051866	0.997901	296
HC039	40788	0.97	361.991	364.303	3.12743	0.100821	0.998259	289
HC043	24601	0.97	326.585	343.577	3.4268	0.058984	0.997114	248
HC044	39816	0.97	359.145	412.545	3.294	0.078245	0.998091	283
HC045	31222	0.97	380.314	391.387	3.37335	0.081365	0.997534	297
HC046	37671	0.97	313.766	338	3.4051	0.067764	0.998328	245
HC047	27242	0.97	385.279	396.774	3.72058	0.053318	0.99732	312
HC048	37537	0.97	405.604	359.294	3.41762	0.060871	0.998055	282
HC049	26189	0.97	310.128	274.417	2.98799	0.125661	0.997976	217
HC050	24772	0.97	240.737	245.455	2.04839	0.399163	0.998022	192
HC051	26232	0.97	332.76	365.773	3.3347	0.096246	0.997598	277
HC052	26258	0.97	369.462	350.13	3.0261	0.111377	0.997258	239
HC053	35763	0.97	309.321	347.048	2.98675	0.137841	0.998266	257
HC054	25074	0.97	350.145	361.138	3.20279	0.077093	0.997049	268
HC055	26858	0.97	359.807	373.276	3.38933	0.069584	0.99717	275
HC056	41564	0.97	339.917	338.8	3.25266	0.106428	0.998484	283
HC057	33037	0.97	334.217	351.778	3.08098	0.101326	0.998154	284
HC058	37147	0.97	389.643	393.029	3.71882	0.045631	0.998062	320
HC059	46889	0.97	292.934	303	3.41849	0.064628	0.99904	258
HC060	27457	0.97	299.091	293.875	3.20212	0.08198	0.997924	244
HC061	23249	0.97	303.265	329.13	2.51066	0.205892	0.997118	233
HC064	53428	0.97	257.525	298.5	2.45835	0.173143	0.999064	211
HC066	38424	0.97	376.498	375.41	3.44597	0.070513	0.99823	317
HC069	39261	0.97	405.76	434	3.3358	0.086499	0.997937	326
HC070	28118	0.97	275.648	289.714	3.1673	0.082072	0.998044	219
HC071	40629	0.97	347.945	355.724	3.4386	0.071085	0.9984	284
HC072	60942	0.97	275.737	300.667	2.99348	0.11804	0.999147	227
HC073	46847	0.97	281.149	288.231	2.63502	0.162704	0.998805	229
HC075	45264	0.97	451.035	401.333	3.4303	0.063305	0.998233	296
HC080	35042	0.97	309.064	299.6	3.31747	0.085626	0.998602	266
HC082	31272	0.97	297.281	310.5	3.14523	0.097659	0.998177	244
HC083	26828	0.97	353.764	342.568	3.3005	0.119247	0.997465	281
HC084	36641	0.97	234.646	233.778	1.94416	0.314204	0.99869	192
HC085	16228	0.97	273.575	264.029	3.40634	0.0746	0.996919	228
HC086	48859	0.97	281.048	287.4	2.9824	0.107621	0.999059	246
HC088	24653	0.97	287.391	294.6	3.34164	0.072301	0.997728	233
HC089	17013	0.97	430.198	396.517	3.37904	0.076401	0.99518	282
HC090	22894	0.97	286.471	288	2.87909	0.177216	0.997554	233
HC091	18611	0.97	326.806	361.625	3.01532	0.131281	0.996239	261
HC094	46011	0.97	226.411	228.333	2.66082	0.198407	0.999239	200
HC096	41961	0.97	186.92	195	2.29948	0.266447	0.999309	166
HC097	30827	0.97	400.603	400.026	3.31189	0.093692	0.997405	319
HC098	28289	0.97	251.231	247.577	2.93758	0.128017	0.998339	206
HC100	32193	0.97	266.742	287.105	3.20855	0.093188	0.998416	220
HC102	25238	0.97	437.202	375.025	3.43006	0.063809	0.996751	292
HC103	36654	0.97	270.9	263.387	2.89426	0.14314	0.998745	230
HC106	29587	0.97	307.491	305.966	2.33754	0.266197	0.997769	232
HC112	50332	0.97	303.072	312.107	2.79608	0.147417	0.998927	261
HC115	32184	0.97	314.88	274.167	2.98446	0.104136	0.99826	210
HC117	23216	0.97	341.337	303.5	2.75787	0.160705	0.997157	221
HC118	18568	0.97	221.408	185	2.6084	0.172387	0.997792	144
HC119	28422	0.97	305.621	329.636	3.26355	0.084805	0.997748	238
HC121	23684	0.97	278.443	283.033	2.46238	0.191799	0.997382	220
HC122	25001	0.97	263.633	273.167	2.72681	0.135778	0.99776	209
HC123	28194	0.97	294.908	291.25	3.16282	0.085316	0.998191	185
HC127	22877	0.97	260.654	249.5	3.0196	0.099786	0.997771	207
HC128	19508	0.97	285.759	282	2.65902	0.206987	0.997027	225
HC129	22854	0.97	246.897	250.273	2.73334	0.160703	0.9979	199
HC130	23962	0.97	271.438	290.545	2.6133	0.17268	0.997621	218
HC131	21102	0.97	260.618	238.143	2.79429	0.144966	0.997868	191
HC133	31554	0.97	329.287	323.303	3.31285	0.085346	0.998035	266
HC134	41778	0.97	247.122	235.69	2.75651	0.126358	0.998899	200
HC135	47950	0.97	346.695	351.103	3.40893	0.081407	0.998728	288
HC136	35599	0.97	308.056	306	3.25351	0.096222	0.998371	249
HC137	32716	0.97	279.279	253.273	2.8887	0.108273	0.998533	202
HC138	23726	0.97	273.844	267.676	2.77855	0.120685	0.997682	224
HC139	34955	0.97	263.529	253.935	3.30168	0.0659	0.998598	216
HC142	24623	0.97	169.582	162.3	2.84136	0.108522	0.998822	142
HC143	16207	0.97	269.235	274	3.11696	0.114722	0.996792	223
HC144	21247	0.97	257.815	263.417	2.70067	0.166559	0.997506	206
HC145	24693	0.97	335.631	334.656	3.92023	0.034902	0.997651	283
HC149	22793	0.97	343.372	343.176	3.18619	0.110398	0.996841	268
HC150	27004	0.97	289.227	290.323	2.76259	0.209416	0.997852	237
HC153	38066	0.97	371.795	386.188	3.59377	0.058623	0.998214	315
HC154	45334	0.97	383.558	395.029	3.43239	0.073164	0.998412	322
HC155	66566	0.97	494.169	452.333	3.31474	0.085359	0.998678	346
HC156	41984	0.97	336.507	367.5	2.80034	0.152201	0.998404	267
HC157	23671	0.97	283.823	290.111	2.99802	0.107633	0.997592	231
HC158	35487	0.97	328.861	377.143	3.27494	0.064041	0.997887	245
HC159	23703	0.97	309.837	305.281	3.73857	0.048899	0.997891	267
HC160	38361	0.97	350.597	352.455	3.30491	0.087759	0.998123	275
HC161	40383	0.97	382.804	372.256	3.64907	0.046827	0.998168	303
HC163	38448	0.97	435.248	396.5	3.71864	0.047621	0.997971	281
HC166	40663	0.97	290.847	328.235	3.27888	0.06704	0.998574	231
HC167	42742	0.97	348.748	360.889	3.34288	0.082089	0.998432	279
HC168	33787	0.97	351.239	346.318	3.65512	0.046197	0.997958	293
HC169	29622	0.97	293.103	297.231	3.47009	0.065846	0.998346	252
HC171	30927	0.97	355.022	350.027	2.75536	0.180544	0.99764	279
HC173	37971	0.97	315.445	307.333	3.63654	0.047849	0.998736	276
HC174	36228	0.97	309.574	308.103	2.80359	0.141083	0.998316	245
HC176	42802	0.97	355.65	337.884	3.53343	0.057849	0.998505	291
HC179	39002	0.97	320.763	352	3.45617	0.055439	0.998333	248
HC180	28743	0.97	190.574	197.062	2.96371	0.11706	0.998817	162
HC181	20309	0.97	314.156	321	3.17553	0.118028	0.996947	260
HC182	26539	0.97	267.591	234.04	2.63019	0.174835	0.998154	187
HC184	39603	0.97	445.144	353.037	3.41741	0.062562	0.998131	253
HC187	28840	0.97	308.047	312.345	3.79475	0.038873	0.998128	263
HC188	55719	0.97	339.546	354.87	3.10504	0.12712	0.998959	283
HC189	26315	0.97	235.533	234.25	2.46536	0.156676	0.998024	179
HC190	39656	0.97	478.806	404.375	3.32782	0.072026	0.998008	276
HC191	34922	0.97	305.124	318.375	2.28159	0.302073	0.998196	237
HC192	39590	0.97	497.41	435.233	3.46114	0.069325	0.997701	340
HC193	27691	0.97	367.365	352.125	3.27061	0.087898	0.997436	290
HC194	28558	0.97	349.52	337.977	3.11059	0.135687	0.997619	285
HC195	26039	0.97	400.529	408.364	3.74763	0.04827	0.996966	315
HC196	24636	0.97	284.618	278.294	3.0331	0.100433	0.997727	233
HC198	33917	0.97	302.181	306.556	2.53769	0.217421	0.998231	241
HC200	30363	0.97	412.431	415.244	3.63812	0.044212	0.997135	324
HC201	31522	0.97	370.31	364.5	3.58368	0.056138	0.997779	307
HC202	23755	0.97	267.692	259.364	1.80944	0.437929	0.997727	216
HC203	19963	0.97	373.028	377.171	3.59073	0.078861	0.996293	300
HC204	16943	0.97	335.853	340.032	3.69555	0.071505	0.9964	281
HC206	65547	0.97	403.544	413.429	3.27067	0.10429	0.999008	354
HC207	21652	0.97	291.518	303.731	2.98014	0.109163	0.997137	231
HC209	30910	0.97	281.228	285.625	3.07277	0.099109	0.998253	226
HC211	50120	0.97	235.655	235.043	2.52584	0.151285	0.999102	192
HC212	26523	0.97	279.1	273.214	1.99838	0.325529	0.997738	210
HC213	38199	0.97	240.838	258.368	2.33619	0.193216	0.998743	199
HC214	53475	0.97	347.333	365.038	3.11984	0.111099	0.998747	280
HC215	33052	0.97	372.852	385.6	3.62499	0.055676	0.997791	298
HC216	38532	0.97	304.679	304.345	3.3037	0.080114	0.998599	255
HC219	52253	0.97	299.44	292.034	2.65716	0.18816	0.998909	237
HC220	36414	0.97	388.992	332.75	2.88106	0.130168	0.998105	235
HC221	19634	0.97	233.639	223.667	2.91907	0.117298	0.997708	187
HC222	41722	0.97	309.309	311.034	2.61071	0.156246	0.998562	250
HC223	15599	0.97	295.401	317.652	3.20753	0.083985	0.995897	230
HC224	36073	0.97	322.198	292.44	2.65149	0.169565	0.998364	224
HC226	48533	0.97	343.818	291.2	3.19707	0.077632	0.998743	218
HC227	24337	0.97	212.31	203.538	2.3356	0.19916	0.998315	172
HC229	29508	0.97	313.073	328.8	3.29542	0.102406	0.997967	258
HC230	36396	0.97	297.169	311.292	2.78138	0.125078	0.998379	240
HC231	34943	0.97	281.831	282.556	3.17045	0.079149	0.998598	239
HC232	27478	0.97	294.671	254.636	3.00179	0.104352	0.998071	192
HC234	48742	0.97	330.309	333	2.87645	0.125713	0.998728	272
HC236	41079	0.97	358.917	360	3.23614	0.080365	0.998272	289
HC238	29940	0.97	348.868	298.731	3.02907	0.100552	0.997929	226
HC239	25752	0.97	275.443	246.913	1.60061	0.515705	0.997942	187
HC240	26610	0.97	219.696	228	2.41595	0.200898	0.998459	187
HC241	34835	0.97	236.235	253.125	3.08379	0.090005	0.998737	194
HC242	51251	0.97	247.322	243.042	2.15374	0.262011	0.999083	198
HC245	33645	0.97	187.713	181.789	2.05693	0.317777	0.999019	154
HC247	39073	0.97	310.097	310.75	3.31844	0.067344	0.998746	274
HC248	14997	0.97	388.05	311.176	3.54969	0.06495	0.995199	236
HC249	15644	0.97	272.984	267.276	3.43585	0.078394	0.996996	230
HC253	19751	0.97	326.694	319.528	3.51509	0.078596	0.997013	272
HC254	18238	0.97	260.54	225.115	2.16706	0.253042	0.997258	178
HC255	43625	0.97	258.601	259.897	2.86774	0.172086	0.999083	233
HC259	27487	0.97	322.863	278.64	2.05908	0.347125	0.997744	203
HC260	27715	0.97	229.722	254.077	3.12343	0.122095	0.998629	200
HC262	15865	0.97	280.633	303.55	3.54162	0.060922	0.996596	232
HC265	20829	0.97	306.586	307.848	3.4726	0.063243	0.997167	256
HC267	27787	0.97	333.976	348.69	3.23287	0.083161	0.997445	263
HC269	18423	0.97	232.976	217.857	3.17707	0.082177	0.997829	190
HC270	16194	0.97	283.012	283.25	2.88009	0.203717	0.996233	207
HC272	17557	0.97	228.225	247.25	2.79943	0.201336	0.997665	196
HC273	16040	0.97	265.877	270.261	3.07277	0.113522	0.996883	217
HC275	37066	0.97	360.641	356.923	3.4563	0.070541	0.998354	310
HC277	36620	0.97	228.002	215.75	2.23807	0.288494	0.998853	185
HC278	40244	0.97	337.88	334.875	2.32213	0.290045	0.998211	255
HC279	35270	0.97	335.953	338	2.50565	0.263525	0.998157	273
HC280	25477	0.97	339.998	354.724	3.26194	0.105776	0.997449	283
HC282	28544	0.97	324.96	323	3.33127	0.07445	0.997653	256
HC284	35642	0.97	447.323	421.966	3.43758	0.07664	0.997755	313
HC286	39874	0.97	305.316	297.091	3.4743	0.05686	0.998545	247
HC287	21472	0.97	297.978	288.286	3.13952	0.085708	0.997159	236
HC288	22378	0.97	357.634	346.125	3.59083	0.055032	0.996827	284
HC289	34317	0.97	268.903	281.105	3.25388	0.090064	0.998689	229
HC290	21031	0.97	310.732	315.312	3.66863	0.047599	0.997147	260
HC291	20395	0.97	304.029	292.556	3.21484	0.079319	0.997254	207
HC294	26969	0.97	264.161	256.286	3.26738	0.074554	0.99822	216
HC296	27189	0.97	295.676	311.375	2.76162	0.162881	0.997683	230
HC297	29690	0.97	326.612	337	3.1455	0.116251	0.997811	257
HC298	26521	0.97	298.14	280.651	3.17889	0.106617	0.998077	251
HC299	18224	0.97	290.12	289.077	3.28433	0.08081	0.996708	221
HC301	20970	0.97	293.355	303.667	2.44256	0.242876	0.996948	229
HC303	38214	0.97	192.594	190	2.5264	0.16735	0.999032	153
HC305	28419	0.97	336.02	295.55	2.78696	0.191442	0.997818	201
S112	76120	0.97	207.195	189.778	3.31479	0.056542	0.999553	169
S129	30824	0.97	303.718	305.357	3.63126	0.046345	0.998313	258
S130	30020	0.97	316.865	317.677	3.71614	0.04785	0.998135	268
S131	31112	0.97	385.697	379	3.69921	0.044856	0.997557	304
S132	32239	0.97	310.111	309.091	3.25335	0.101669	0.998201	259
S133	35467	0.97	365.627	368	3.78863	0.040636	0.998055	299
S137	35628	0.97	365.08	364.923	3.77029	0.042143	0.9984	324
S139	35611	0.97	288.723	284.231	3.17554	0.111493	0.998427	225
S148	25118	0.97	203.66	199.143	3.45949	0.054056	0.998766	177
S149	44565	0.97	341.735	351.323	3.3043	0.073643	0.998497	280
S151	32803	0.97	273.001	274.385	3.42547	0.061538	0.998537	231
S154	29370	0.97	390.293	366.61	3.78371	0.050738	0.997583	306
S156	31724	0.97	260.882	272.9	3.29575	0.072272	0.998329	204
S15	29434	0.97	341.447	333.487	3.15846	0.119665	0.997894	285
S158	48303	0.97	347.209	339.487	3.8347	0.03781	0.998841	300
S160	37024	0.97	383.855	385.459	3.6988	0.064771	0.998352	336
S163	28994	0.97	298.775	309.37	2.8937	0.162063	0.997965	246
S165	27049	0.97	389.509	387.512	3.83801	0.0409	0.99719	318
S16	33441	0.97	315.658	317.103	3.2262	0.085579	0.998325	264
S167	25335	0.97	323.806	329	3.53772	0.063779	0.997711	272
S168	27004	0.97	369.848	380.312	3.42714	0.076361	0.997445	307
S169	29532	0.97	307.751	291.488	3.07158	0.131187	0.998307	263
S175	22793	0.97	370.018	390.062	3.37888	0.083841	0.996666	301
S183	41599	0.97	244.297	248.125	1.79205	0.397003	0.998774	195
S189	28318	0.97	269.443	281.652	2.90379	0.15499	0.998164	224
S192	29255	0.97	285.885	285.111	3.16354	0.088694	0.998223	236
S194	51119	0.97	425.494	374.029	2.96796	0.147641	0.998592	301
F5	28702	0.97	200.894	211.231	2.81583	0.13354	0.998711	160
F14	31173	0.97	339.854	342.091	3.85312	0.039557	0.998139	292
F22	37220	0.97	348.967	367.222	3.33898	0.095089	0.998442	306
F24	29940	0.97	304.611	302.036	3.47055	0.067837	0.998063	243
F26	17024	0.97	301.673	291	3.19325	0.10139	0.99718	267
S26	30228	0.97	278.222	268.903	3.14968	0.086009	0.99818	221
S39	28918	0.97	322.512	317	3.46342	0.062574	0.99796	258
S41	18876	0.97	278.967	297.773	2.84387	0.12549	0.996662	209
S50	28224	0.97	281.534	279	2.41833	0.224608	0.998087	226
S59	49077	0.97	291.713	294.037	2.66141	0.20663	0.999042	254
S6	28346	0.97	306.701	318.8	3.68881	0.042925	0.997883	248
S68	17100	0.97	236.544	235.25	3.43028	0.0623	0.997368	194
S69	22546	0.97	346.92	358.552	3.38494	0.060817	0.99654	255
S7	48915	0.97	336.577	351.375	3.50911	0.052657	0.998651	262
S73	34275	0.97	296.883	315.682	3.32662	0.084809	0.998541	260
S77	30146	0.97	358.791	365.618	3.64043	0.046589	0.997512	284
S80	35862	0.97	328.46	315.872	3.68215	0.044756	0.998355	272
S83	31249	0.97	248.747	241.444	3.38885	0.064853	0.998624	208
S85	30875	0.97	202.048	203.5	3.13358	0.097138	0.999126	184
S86	34472	0.97	323.898	335	3.60413	0.05423	0.998405	280
S89	34584	0.97	382.417	393	3.65686	0.04688	0.997947	322
S97	56238	0.97	393.356	401.182	3.59775	0.058728	0.998755	328
S100	74170	0.97	289.84	301.143	3.49839	0.050184	0.999299	238
S107	60470	0.97	352.68	349.5	3.51354	0.051737	0.999041	306
S109	81192	0.97	228.048	225.476	2.98679	0.092404	0.999532	192
S111	84229	0.97	301.861	299.625	3.6726	0.041153	0.999359	240
S113	55589	0.97	320.098	315.333	3.31852	0.078139	0.998975	271
S117	39639	0.97	334.273	334	3.85227	0.035817	0.998461	273
S120	57018	0.97	238.775	239.895	3.07625	0.100357	0.999509	220
S122	72706	0.97	276.69	297.368	3.0145	0.098162	0.99934	238
S12	43731	0.97	278.048	263.897	3.2714	0.076475	0.998902	225
S141	29514	0.97	324.894	320.333	3.61355	0.048152	0.998069	276
S157	32628	0.97	317.699	314.875	2.95526	0.162966	0.998253	265
S171	40378	0.97	317.635	323.115	3.29843	0.106485	0.998762	276
S17	19889	0.97	292.18	280.636	2.87099	0.14209	0.996983	227
S177	31576	0.97	302.323	288.75	3.35692	0.081696	0.998543	260
S178	27241	0.97	265.254	263.964	3.10323	0.115167	0.998311	227
S181	34245	0.97	244.604	260.875	3.33187	0.063877	0.998686	199
S182	40307	0.97	368.559	370.182	3.65315	0.057806	0.998437	311
S186	33544	0.97	423.255	366.15	3.08569	0.126099	0.997705	293
S196	56162	0.97	240.667	268.714	2.9684	0.104365	0.999199	198
F3	51307	0.97	238.851	235.571	2.56233	0.129333	0.999142	168
F6	30759	0.97	284.175	288.24	2.77918	0.157035	0.998244	231
F7	36499	0.97	320.654	332.64	3.45639	0.054783	0.998247	252
F17	22464	0.97	345.391	354.033	2.5606	0.233795	0.996706	264
F21	33743	0.97	344.423	336.429	3.47634	0.057583	0.998074	277
S25	40167	0.97	370.948	361.732	2.56589	0.24763	0.998382	311
S28	27079	0.97	374.614	368.244	3.4343	0.062909	0.99712	295
S29	32561	0.97	276.043	285	3.67252	0.04506	0.998618	240
S30	21196	0.97	370.176	345.773	2.4478	0.236875	0.996509	223
S34	40822	0.97	328.923	341.385	3.11014	0.141653	0.998604	280
S35	29730	0.97	358.421	354.385	3.46454	0.069197	0.997982	309
S36	41012	0.97	278.508	279.385	3.33269	0.073802	0.998927	243
S42	43343	0.97	410.571	423.182	3.66146	0.055956	0.998385	350
S46	20157	0.97	354.498	350.031	3.81979	0.044107	0.996875	289
S49	30232	0.97	361.088	383.964	3.70049	0.045657	0.997784	305
S51	26381	0.97	357.032	360.026	2.89908	0.129914	0.997157	287
S60	39579	0.97	334.793	330.237	3.4929	0.065803	0.998737	298
S62	31794	0.97	332.329	313.478	3.47977	0.058329	0.998113	275
S67	37767	0.97	238.551	241.043	2.51448	0.207132	0.998729	192
S82	27827	0.97	181.757	177.353	3.39321	0.05326	0.998886	150
S84	60164	0.97	349.242	349.345	3.14482	0.103492	0.998953	282
S88	36181	0.97	312.333	311.824	2.66633	0.16713	0.998314	258
S99	83242	0.97	331.076	330.621	3.34881	0.081223	0.999471	298
S105	54130	0.97	364.43	394.538	3.34838	0.0624	0.998577	282
F2	34759	0.97	309.808	302.079	3.22998	0.084934	0.998418	263
N1	52714	0.97	411.465	419.028	3.62213	0.048903	0.998653	350
N4	27106	0.97	338.43	331.216	3.28357	0.085714	0.997602	275
S23	35334	0.97	371.901	371.154	3.5317	0.063891	0.998047	311
S24	43454	0.97	359.965	364	3.70219	0.049104	0.998527	301
S44	30190	0.97	254.796	256.84	3.49532	0.052081	0.998543	219
S47	32824	0.97	284.891	277.658	2.29004	0.347369	0.99872	255
S78	34396	0.97	349.284	342.467	3.36078	0.098337	0.998343	307

## Sheet: S2 heatmap.keyotu.percent003
	HC002	HC001	HC004	HC006	HC007	HC010	HC012	HC013	HC014	HC015	HC016	HC018	HC021	HC022	HC024	HC025	HC028	HC029	HC030	HC031	HC032	HC033	HC036	HC038	HC039	HC043	HC044	HC045	HC046	HC047	HC048	HC049	HC050	HC051	HC052	HC053	HC054	HC055	HC056	HC057	HC058	HC059	HC060	HC061	HC064	HC066	HC069	HC070	HC071
OTU13 (Halomonas)	0	0	0	0	0	0	0	0	0	0	0	0	0	0	0	0	0	0	0	0	0	0	0	0	0	0.063189	0.0906579	0.0057311	0.059406	0.000897837	0.00796825	0.00606642	0.0033769	0	0.092697	0.00288886	0.000870829	0.000789993	0.0200171	0.0144781	0.0579263	0.186289	0.0482373	0	0	0.000244826	0.00371927	0.00078012	0
OTU56 (Rhizobiaceae_unclassified)	0	0	0	0	0	0	0	0	0	0	0	0	0	0	0	0	0	0	0	0	0	0	0	0	0	0.00262726	0.00464618	0.00104997	0.00429756	0.000241725	0.000990138	0.000815046	0	0	0.00383278	0.000472392	0.000301981	0	0.00188813	0.00156879	0.00328934	0.0130233	0.00258432	0	0	0	0.000341666	0.000177749	0.0002678
OTU12 (Rothia)	0.0907588	0.206543	0.160074	0.0492068	0.344358	0.186569	0.44535	0.129553	0.628955	0.350524	0.56835	0.320822	0.197583	0.364825	0.226441	0.0437204	0.0385349	0.390755	0.0912705	0.434161	0.187349	0.302811	0.227782	0.483391	0.434415	0.398012	0.413711	0.239678	0.420298	0.12195	0.436399	0.517668	0.0765086	0.0985495	0.399926	0.101455	0.29144	0.38981	0.394518	0.424997	0.27212	0.440659	0.474009	0.300932	0.233663	0.245569	0.71647	0.504989	0.172698
OTU276 (Rothia)	0.00278107	0.104144	0.00388584	0.00500962	0.00527435	0.00236842	0.00234685	0.00190658	0.00374697	0.00120858	0.00582638	0.00205764	0.00204221	0.00727023	0.00168159	0.000877379	0.000617721	0.00107579	0.00445556	0.00643982	0.00533507	0.00509871	0.00215936	0.00513581	0.00454735	0.00472749	0.00400088	0.00428739	0.00832158	0.00365178	0.0069624	0.00678861	0.00121156	0.00430838	0.00651128	0.00659532	0.00851868	0.0121109	0.00424648	0.00188787	0.0016345	0.00210179	0.00653202	0.0135278	0.00385839	0.0114718	0.00876616	0.00700133	0.00256419
OTU339 (Bacteria_unclassified)	0.000603123	0.0055579	0	0	0.00397515	0.00295194	0.00765038	0.000240469	0.00327622	0.00406042	0.00768445	0.000746176	0.00339152	0.00229277	0.00235761	0.000247647	0	0.00430314	0	0.0176871	0.0029628	0.0128775	0.00153909	0.00827928	0.00414644	0.00104219	0.0139624	0.00451707	0.00645546	0.00153668	0.00359121	0.0129995	0.00311912	0.00149373	0.0101073	0.00552336	0.0149235	0.0109431	0.00449968	0.00638154	0.00193969	0.00300478	0.0147632	0.00632118	0.00826387	0.0124424	0.00844402	0.0296297	0.00746493
OTU379 (Streptococcus)	0.000335068	0.00248994	0.000811122	0	0.00493824	0.00319908	0.00576197	0.00119376	0.00487827	0.00514178	0.00667578	0.0025777	0.00105757	0.00168528	0.000921075	0.00016274	0	0.00283616	0	0.00949241	0.00199556	0.0102105	0.00366366	0.00954995	0.0036247	0.00425593	0.0131259	0.00223119	0.0082608	0.000949635	0.00234961	0.00753144	0.00404712	0.00140732	0.0120311	0.00499646	0.00915775	0.00724045	0.00775508	0.00244626	0.00423884	0.00404789	0.0158315	0.0030745	0.00630588	0.00945203	0.00786482	0.0224803	0.00811435
OTU461 (Micrococcales_unclassified)	0	0.00195638	0.0018486	0.00377537	0.0028634	0.0098581	0.00428993	0.00468915	0.00335974	0.00345612	0.00643688	0.00448836	0.00295391	0.00995493	0.00329559	0.00150004	0.00270707	0.00242867	0.00275902	0.0101535	0.00462237	0.00611845	0.00177966	0.0168729	0.0167285	0.0064354	0.00145791	0.0124247	0.00654664	0.00519709	0.00441633	0.0126281	0.00183023	0.00641936	0.00158343	0.0214212	0.0196498	0.0245516	0.00860148	0.0122313	0.0084709	0.00405567	0.00193315	0.0180289	0.00155487	0.015529	0.0093291	0.0278374	0.0155994
OTU210 (Micrococcaceae_unclassified)	0.000491433	0.00454636	0.00215985	0	0.00334818	0.0111281	0.00912241	0.00165752	0.00471883	0.00257266	0.00231595	0.00221592	0.0016289	0.00650598	0.00264492	0	0.000563217	0.00593312	0.00155945	0.00905982	0.00382822	0.00290234	0.00400568	0.022602	0.0248951	0.00133543	0.00412994	0.00748105	0.00219437	0.00375537	0.00126518	0.00522042	0.00832624	0.00150608	0.00494266	0.0117553	0.00968446	0.00384692	0.0129999	0.00116995	0.00246192	0.00649219	0.00559597	0.00501759	0.00151168	0.00194112	0.0138326	0.0109809	0.00943996
OTU332 (Actinomyces)	0.00168651	0.0221649	0.00944108	0.000889389	0.00785335	0.0175743	0.0160536	0.0130369	0.00794949	0.00985949	0.00567375	0.00544935	0.00827823	0.00815207	0.00795167	0.0024694	0.00185316	0.0113691	0.00742023	0.00729683	0.0103952	0.00570009	0.011533	0.0290528	0.0225226	0.0144836	0.0130686	0.0154652	0.0161569	0.00835679	0.0205571	0.032705	0.0545975	0.0106166	0.00824269	0.0339759	0.024608	0.0205948	0.042407	0.00760466	0.0211671	0.00762093	0.0347662	0.0197998	0.00417513	0.0121888	0.0212809	0.0506485	0.020634
OTU274 (Rothia)	0.000145196	0.0119717	0.0065267	0.000816786	0.00796324	0.0132563	0.00955982	0.0108898	0.00765338	0.00724796	0.00224959	0.00115318	0.000619955	0.00301783	0.00310968	0.00275242	0	0.00555823	0.00251911	0.00470131	0.00344132	0.00617074	0.00722008	0.0252496	0.0140594	0.0161361	0.00622837	0.00771073	0.0130507	0.00409206	0.0131154	0.0153724	0.0201067	0.00459231	0.00776914	0.00946601	0.0282036	0.0212955	0.0234461	0.00457343	0.0123706	0.00388442	0.0181818	0.00651794	0.000835025	0.00989796	0.0214729	0.0403589	0.0164496
OTU158 (Rothia)	0	0.011327	0.00620603	0.00328529	0.0064572	0.0137711	0.0137572	0.00857101	0.00873533	0.00624435	0.00360333	0.0027812	0.00177477	0.00740741	0.00425047	0.000629732	0.00112643	0.00929088	0.000839703	0.0108718	0.00643467	0.00566087	0.0071911	0.0335732	0.0234782	0.0135603	0.00943577	0.00832322	0.00937925	0.00519709	0.00789753	0.0116376	0.0257263	0.00724647	0.00562338	0.0206944	0.0240672	0.0112797	0.0173404	0.00417459	0.00548675	0.0024443	0.0228417	0.0138967	0.000791834	0.00695131	0.0278799	0.0367101	0.014334
OTU601 (Pasteurellaceae_unclassified)	0.00138495	0.00998199	0.010205	0.00150652	0.0015836	0.0164965	0.00437825	0.00444009	0.00148057	0.000137821	0.00308572	0.00427355	0.00624818	0.00192044	0.00343079	0.00117456	0.00259806	0.00956797	0.00644343	0.00166505	0.00623104	0.00333377	0.00337382	0.0062161	0.00763384	0	0.00125237	0.00244993	0.00108807	0.00155395	0.0107344	0.00775842	0.030289	0.00429603	0.00295967	0.0441687	0.0348542	0.00651229	0.00753805	0.00214047	0.0030384	0.00758979	0.00850588	0.00349263	0	0.00117167	0.0100027	0.00566821	0.00115824
OTU71 (Actinomyces)	0.0158376	0.0752095	0.0385566	0.00473736	0.0796711	0.250949	0.0557018	0.0947707	0.0182603	0.0248926	0.0319787	0.0469299	0.0262205	0.0135802	0.049493	0.0149721	0.0118094	0.107049	0.0454982	0.0169035	0.016891	0.0289973	0.124605	0.0893543	0.129418	0.0780808	0.0209652	0.0676357	0.0778484	0.0340919	0.0823465	0.018777	0.240069	0.00908586	0.0603774	0.246516	0.137422	0.0521945	0.202985	0.0103168	0.0906705	0.111465	0.056387	0.00482082	0.00624829	0.0184669	0.016465	0.0544849	0.0792555
OTU265 (Actinomyces)	0.00441173	0.00684734	0.0165714	0.00755073	0.0186347	0.188457	0.0132147	0.0110873	0.000865561	0.00848835	0.00203724	0.00165063	0.00696538	0.00358613	0.00349839	0.00104719	0.00274341	0.00642212	0.00831134	0.0046605	0.00933637	0.00205256	0.00796788	0.0204016	0.011643	0.00769158	0.00357068	0.0128075	0.00670468	0.0107913	0.00669522	0.00238324	0.0239992	0.00267885	0.00873104	0.0170425	0.00770403	0.00376449	0.0540975	0.00352314	0.0206448	0.0133892	0.0219362	0.00098384	0.000791834	0.003515	0.00445142	0.00660139	0.0355907
OTU31 (Enterobacteriaceae_unclassified)	0.718587	0.363898	0.328514	0.0503866	0.203961	0.107595	0.15985	0.0686626	0.253765	0.46535	0.0841971	0.130886	0.174682	0.0361356	0.179094	0.0163943	0.0335386	0.15299	0.030572	0.0131327	0.0515486	0.0544516	0.413385	0.0581941	0.0727137	0.165553	0.280367	0.041802	0.0870818	0.0214617	0	0	0	0	0.00108028	0	0	0	0.000209792	0.000398846	0	0.000910775	0.000345933	0.00108222	0	0	0.000100873	0	0
OTU110 (Prevotella)	0	0.0014784	0.00342369	0.0198207	0.0022946	0.0128787	0.000260761	0.00968748	0.000580837	6.01e-05	0.00250176	0.000836621	0.00344014	0	0.000878824	0.00464162	0.00345197	0.00263241	0.0120986	0.00279957	0.0199149	0.0116224	0.00175357	0.00493658	0.00576108	0.00198531	0.000597503	0.0127309	0.00505738	0.00842585	0.00194884	0.00115551	0.013688	0.0199741	0	0.0206399	0.00776724	0.008896	0.00891255	0.00535783	0.00496453	0.00108203	0	0.0379025	0.00404555	0.0162197	0.00314007	0.00169355	0.00688247
OTU130 (Prevotella)	0.00195457	0.00460194	0.00378209	0.0167713	0.0180078	0.0201006	0.000580403	0.0270099	0.000888339	0.000303913	0.0114869	0.00600332	0.0151342	0.00789732	0.00213791	0.0126866	0.0426954	0.00610427	0.0550091	0.0194092	0.15208	0.0907047	0.000486942	0.0138357	0.0501197	0.000138694	0.00328388	0.0406536	0.00813922	0.0210646	0.00525716	0.00255863	0.00293867	0.0725881	0.00466149	0.0109014	0.0508592	0.0871465	0.0024958	0.0365742	0.00883035	0.00161137	0.00110902	0.0800354	0.0678818	0.0993381	0.00834315	0.0157653	0.0104911
OTU242 (Prevotella)	0.000268055	0.000833685	0.00559297	0.240897	0.0164694	0.00799083	0.00116501	0.0138785	0.00112371	4.59e-05	0.000988759	0.00185413	0.00482593	0.00568293	0.000236606	0.00957334	0.0168057	0.00827214	0.0559859	0.00994948	0.0245882	0.0276507	0.000768094	0.00367919	0.0173327	0.000110955	0.000320262	0.0186151	0.00409697	0.00433379	0.00235747	0.000546803	0.0050009	0.0246898	0	0.0141536	0.0221991	0.0554369	0.0124067	0.0186793	0.00311979	0.00162694	0	0.0288757	0.0427015	0.0565373	0.0056749	0.00870475	0.00291233
OTU182 (Neisseria)	0.00251301	0.0158734	0.00577217	0.0134679	0.00879058	0.000597253	0.00306183	0.0026881	0.0102994	0.00486967	0.00190452	0.010616	0.00177477	0.0367431	0.0037519	0.00241987	0.00432405	0.00449874	0.0102821	0.0551343	0.00731027	0.0327494	0.000402887	0.00510925	0.00521188	0.000158507	0.00444542	0.017423	0.0024679	0.00971217	0.0063966	0.0266386	0.0251076	0.014567	0.00979652	0.0077218	0.00596939	0.0219824	0.000166387	0.0186926	0.00341142	0.00266227	0.0144987	0.0984332	0.00555723	0.00648788	0.0100547	0.00765801	0.00739129
OTU17 (Peptostreptococcus)	0.0426989	0.0271781	0.142107	0.266436	0.0895476	0.0394324	0.141993	0.17915	0.0160812	0.0112766	0.141187	0.205391	0.17986	0.10388	0.105704	0.0721574	0.187678	0.0640908	0.248501	0.166848	0.161467	0.055589	0.027976	0.0470148	0.0351376	0.00462446	0.0220694	0.0882414	0.123845	0.0618558	0.0661506	0.0679584	0.0345681	0.108216	0.0621976	0.209252	0.129845	0.0284809	0.0511965	0.105774	0.0338836	0.0720524	0.136643	0.0638758	0.195684	0.0715154	0.0471336	0.0408625	0.0253942
OTU141 (Porphyromonas)	0.0521813	0.0505769	0.00559297	0.0370276	0.0296359	0.0234851	0.00396188	0.0576611	0.00375456	0.00692638	0.0759552	0.0571616	0.0949504	0.0876739	0.0378063	0.0171513	0.215603	0.0779211	0.062515	0.127507	0.185516	0.152164	0.00107533	0.0220309	0.0844665	0.000320978	0.0411369	0.0668045	0.0179622	0.0528947	0.0602255	0.181828	0.00512979	0.0638973	0.0360636	0.00646814	0.101901	0.164456	0.00480352	0.0772698	0.0179591	0.00889757	0.0356514	0.0351231	0.297758	0.0893002	0.010442	0.084801	0.00642721
OTU255 (Porphyromonas)	0.00290392	0.00397946	0.000452719	0	0.000911377	0.000906176	0.000332259	0.00184646	0.000349261	0.000159024	0	0.0013906	0.000680735	0.00507545	0.000853473	0.00144343	0.00844825	0.00158923	0.000942523	0.00242411	0.00334969	0.00164727	0	0.000460452	0.000933635	0	0.000669203	0.00199057	0	0.00278847	0.00308043	0.00811951	0	0.00519721	0.00110988	0	0.00483872	0.00266537	0.000361711	0.00566361	0.000963064	0.000319161	0.00198403	0.00098384	0.00968917	0.00329641	0.000136666	0.00309085	0.000723061
OTU49 (Sphingomonas)	0.000357406	0.000300127	0	0	0	0	0	0	0	0	0	0	0	0	0	0	0	0	0	0	0	0	0	0	0	0	0	0	0	0	0	0	0	0	0	0	0	0	0	0	0	0	0	0	0	0	0	0	0
OTU741 (Selenomonadaceae_uncultured)	0	0	0	0	0	0	0	0	7.59e-05	0	0	0	0	0	0	0	0	0	0	0	0	0	0	0	0	0	0	0	0	0	0.000220031	0	0	0	0	0	0	0	0	0	0	0	0	0	0	0	0	0	0
OTU30 (Lachnospiraceae_uncultured)	0	0	0	0	0.000988941	0.000171624	0	0.000850231	0	0.0019931	0.000544149	0.00172977	0	0	0.0180835	0.00837756	0.00181683	0	0	0.000750904	0	0.000496797	0	0	0	0	0	0.00211088	0	0.00863304	0.00245963	0	0.00208801	0.00975248	0.0261783	0.00159887	0	0.000267911	0.000998322	0.00248614	0.00809788	0	0.000681691	0.00103303	0	0.000673271	0.000250555	0	0.00017407
OTU8 (Leptotrichia)	0	0.00633601	0.0107332	0.0147203	0.0173097	0.000892446	0.0196033	0.0179064	0.000208798	0.0368017	0.00146655	0.00702084	0.000376836	0.00203802	0.0702214	0.0843841	0.00443306	0.00305621	0.00378723	0.000514206	0.000335987	0.0075304	0.000426075	0.0181037	0.00597526	0.0250125	0.00343206	0.0298476	0.00352558	0.167567	0.0850104	0.000340462	0.145129	0.259231	0.0922383	0.00170788	0.00167845	0.000494604	0.015597	0.0289961	0.214031	0.00453831	0.00637941	0.095162	0.00727048	0.0123899	0.00324094	0.00081962	0.117538
OTU33 (Selenomonas)	0.000792995	0.000466864	0	0.000653429	0.000730394	0.000659037	0.00200197	0.00210411	0.000212594	0.000752714	0	0.00272467	0.00201789	0	0.0150076	0.0550202	0.00537781	0.000317846	0.00135381	0.000791714	0	0.000392208	0.000466653	0.000969606	0	0.00556758	0.00010038	0.0054686	0.000437658	0.0353178	0.00401556	0	0.00213956	0.00150608	0.0118091	0.00198041	0	0	0.00242346	0.00199423	0.00145816	0	0	0	0.000460703	0.000227338	7.81e-05	0	0.00425133
OTU60 (Prevotella)	0	0	0	0.0022507	0.000284401	0	0.000142998	0	0	6.71e-05	0	0	0	0	0.00459692	0.0142928	0	0	0	0	0	0	0	0	0	0	0	0.00204526	0.000407265	0.0190445	0.000903697	0	0.00760447	0	0.00063633	0	0	0	0.000202558	0	0.000773164	0	0	0.00108222	0	0.00195861	7.48e-05	0	0.00125866
OTU347 (Prevotella)	0	0	0	0	0.000484775	0	0	0	0	0	0	0	0	0	0	0.0187858	0	0	0	0	0	0	0	0.000150532	0	0.000154545	0.00010038	0	0	0	0.00156379	0	0	0	0	0	0.00032305	0	0	0	0.00346568	0	0	0	0	0	0	0	0.000776621
OTU41 (Megasphaera)	0	0	0	0.0131593	0.00107297	0	0.00023132	0.00056682	0.000121482	0.000950611	0.000159263	0.000847927	0	0	0.00144499	0.0191538	0	0	0.00676903	0.0004081	0	0.00047065	0.00167242	0.000106258	8.79e-05	0.0267442	0.000449322	0.0070545	0.0020424	0.0127424	0.00179954	0	0	0.00135794	0	0.00385181	0.00022473	0	0.0019243	0.000385551	0.00709412	0	0	0	0	0.000209851	0.000250555	0	0.00113815
OTU16 (Veillonella)	0.000681305	0.0110158	0.000565899	0.0430355	0.0168314	0.031778	0.00059302	0.082584	0.00190196	0.00537855	0.00170544	0.00687386	0.00149519	0.00121497	0.00102248	0.387646	0.00063589	0.00192337	0.0175138	0.00148548	0.000305443	0.0409465	0.00351294	0.00631351	0.00886404	0.118128	0.00106116	0.10036	0.0492061	0.178203	0.0575144	0.000371414	0.0137911	0.0383433	0.00054754	0.105525	0.00082167	0.0301228	0.0220716	0.0168845	0.10319	0.0268718	0.00475149	0.00231203	0.00234671	0.195668	0.00533324	0.00120968	0.376889
OTU19 (Prevotella)	0.000167534	0.00103377	0.000594194	0.0156278	0.00753663	0.00418763	0.00331839	0.029406	0.000440373	0.000515945	0.000232259	0.00116449	0	0.00401725	0.00329559	0.0683294	0.0257808	0.00123063	0.0304007	0.00368106	0.00540634	0.00193489	0.00493899	0.00816417	0.00260869	0.0230272	0.000157741	0.0617077	0.0143455	0.0889894	0.00779537	0	0.0950171	0.0344794	0.000562338	0.0422246	0.00054778	0.00155251	0.0396146	0.00675379	0.0288173	0.000817362	0	0.0282362	0.00215955	0.0510462	0.00232658	0	0.0240418
OTU22 (Lachnoanaerobaculum)	0.0553979	0.0390609	0.228331	0.114078	0.0873694	0.0266086	0.0725209	0.0617834	0.0115484	0.0308401	0.0201468	0.116856	0.208366	0.187204	0.0766605	0.0213189	0.223179	0.100684	0.0683758	0.0264612	0.0855648	0.0846254	0.00999102	0.0475815	0.00757343	0.0154347	0.0189671	0.0544892	0.0226549	0.0380976	0.0666693	0.0353049	0.0400072	0.124856	0.116774	0.0421883	0.0494828	0.0280482	0.026933	0.0722044	0.0267488	0.0576279	0.0570586	0.0942273	0.0824227	0.0361643	0.0170898	0.0347894	0.0251598
OTU91 (Peptococcus)	0	0	0.000518741	0	0	0	0.000710783	0.000549644	0.00047454	0.00053008	0.000451246	0.00448836	0.00133716	0.000607486	0.000185905	0.000332555	0	0.000187448	0.000771155	0.000767228	0	0	0.000997073	0	0	0	0.000329822	0	0	0.000267624	0.00141448	0	0	0.00139498	0.00116907	0	0	0	0.000115747	0.00323065	0.000223811	0.000739518	0.00182123	0.00098384	0	0	0.000364443	0	0.00016068
OTU42 (Prevotella)	0	0.00283453	0.000282949	0.0215631	0.000685148	0.000137299	0.000685548	0.00663008	0	0.00118385	0.00072332	0.00723564	0.0187932	0.0185773	0.0122782	0.00442227	0.0239821	0.00229827	0.0168626	0.00969645	0.0250972	0	0.000156517	0.00348881	0.00119176	0	0.0036615	0.00644202	0	0.00556831	0.00322188	0.0063553	0	0.0306771	0.00600814	0	0.000856784	0.000254172	0.000528098	0.010955	0.00466612	0.000116766	0.00242153	0.0180289	0.00181402	0.000979303	0.00262594	0.000162936	0
OTU69 (Campylobacter)	0	0	0	0	0	0.000205949	0.000126174	0.000747172	0.000205001	0.000932941	0.000139355	0.000452228	0.00743946	0.00875955	0.0252746	0	0.0079032	0.000260797	0.00274189	0.000269346	0.00028508	0	0	0.000123968	0.000313042	0	0.000138621	0	0	0.00228776	0.000722958	0	0.00113422	0.000851799	0.000947096	0	0	0	0.000166387	0.000412141	0	0	0	0.00467324	0	0	0.000370951	0	0.00017407
OTU39 (Clostridia_UCG-014)	0	0.00141171	0.00271631	0.0169165	0.00729748	0.000350114	0.000963132	0.0111561	0.000485929	0.00116618	0.000338434	0.000350477	0.0101624	0.00127376	0.00711509	0.00174768	0.0192947	0.00162183	0.020427	0.00183645	0.00251481	0.00100667	0	0.00247493	0.00180686	0.000800463	0	0.0106419	0.00333714	0.00235682	0.00239676	0.00161978	0	0.015246	0.000591935	0.00207126	0.00232455	0.00131208	0.00399329	0.00273874	0.00503913	0.00320717	0.000315409	0	0.0042903	0.00215971	0.00244047	0.000518434	0.0028119
OTU25 (Alloprevotella)	0.00135144	0.00372379	0.00292381	0.013722	0.00138322	0.00155148	0.000193468	0.138914	0.000926302	0.000667901	0.00382232	0.013352	0.00767043	0.00872036	0.00489268	0.0337366	0.0204575	0.00875298	0.162971	0.0140386	0.0125944	0.0336122	0.121611	0.00676068	0.000411898	0.00016247	0.00124759	0.0326366	0.0145704	0.0256315	0.00803112	0.000340462	0.111412	0.0186038	0	0.000926616	0.00708602	0.00235624	0.000585971	0.0569818	0.00628705	0.00183712	0.00157705	0.00300071	0.00259146	0.000218595	0.00622808	0.00141212	0.00018746
OTU27 (Campylobacter)	0	0.00193415	0	0.000780484	0.000588193	0.000315789	0	0.00281693	0.00145019	0.00290837	0	0.00122101	0.00108188	0.0026651	0.00300828	0.025161	0.00717647	0.000578642	0.00481544	0.00181196	0.000325806	0	0.00490131	0.000371904	0.000137299	0.000328903	0.000129061	0.00382802	0	0.00882297	0.00244391	0	0	0.000395037	0.000651128	0	0	0	0.000882574	0.00166186	0.0009495	0.000397005	0	0.000934648	0.000820628	0.000271057	0.000588966	0	0.00112476
OTU57 (Alloprevotella)	0	0	0	0.000816786	0.000517093	0	0	0	0	6.36e-05	0.000199079	0.000384394	0	0.000587889	0.00236606	0.0291587	0	0.000456394	0.0021421	0.000432586	0.000366532	0	0.000591287	0	0	0	0	0.0010281	0	0.0185092	0.000172881	0	0	0.00106166	0	0.00128999	0	0	0.000231495	0.00176822	0.00427275	0	0	0	0	0.00187991	0.000689839	0	0.00017407
OTU58 (Alloprevotella)	0.000156365	0	0	0.0155008	0	0.000411898	8.41e-05	0.00110788	0	0.000127219	0.000172535	0.0130129	0.000680735	0.00650598	0.000515464	0.0213543	0.0346106	0.000277096	0.00380437	0.00205682	0.000671975	0.00519022	0.000515927	0.000314347	0	0	0.000478002	0.00190307	0.000674723	0	0.00228675	0.000402365	0	0	0	0	0	0.000570169	0.000159153	0.00773761	0.00118009	0	0	0.00760017	0	0	0.000383967	0	0
OTU90 (Campylobacter)	0.00021221	0	0	0	0	0.00012357	0.000109351	0.000257646	0.000129075	0.000381658	0	0	0	0.000587889	0.00114078	0.000445765	0.000599553	0.000456394	0.00106248	0.000905982	0	0	0.000101446	0	0	0.000170396	0	0	0	0.00187337	0.000172881	0	0	0	0	0	0	0	0.000166387	0.000452025	0	0.000202394	0	0	0	0	0	0.000162936	0
OTU79 (Capnocytophaga)	0	0	0	0	0.000180983	0.000212814	0.000121969	0	6.07e-05	0.000190829	0	0.00128885	0.000340368	0.000450715	0.0359388	0	0.00236188	0.000464544	0.000993934	0.000261184	0	0.000562165	0	0.00013725	0.00155423	0	0.000291581	0.000382802	0.000139807	0.000932369	0.000243605	0.000350779	0	0.000518487	0	0	0	0	0.000354477	0	0.0014446	0.00674129	0	0	0.000561482	0.000515883	0.000738649	0	0.000167375
OTU85 (Neisseria)	0	0.000722527	0	0.00168802	0.000200374	0	0	0	0.000425188	0.00172099	0.000199079	0	0	0.000529101	0.00103938	0.000148588	0.000654058	0	0	0.00048972	0	0	8.41e-05	0	0.000263615	0	0.000119501	0	0	0	0	0	0	0	0.00164262	0	0	0.000247302	0	0.00349655	0	0	0	0	0.000230352	0	0.000263571	0	0
OTU78 (Alloprevotella)	0.00119508	0	0.000198065	0.000834937	0	0.000864987	0.000201879	0	0.00040241	0	0.00287337	0.0112492	0.00570116	0.0429747	0.0763732	0.00016274	0.046638	0.00274651	0.0069404	0.00304443	0.00193447	0.00471957	0.00128402	0	0.000269107	0	0.0160083	0	0	0.000353955	0	0.00775842	0.00203645	0.000395037	0	0.000526899	0.00129922	0	0.000159153	0.008296	0.00339785	0.000155688	0.00235031	0	0.00371442	0.00299912	0.0013146	0	0.000180765
OTU612 (Haemophilus)	0.000145196	0	0.00161281	0.00306749	0	0.00196338	0	0	0.000208798	0	0.00268757	0.000463533	0.000425459	0	0	0	0	0	0.00128526	0	0	0	8.12e-05	0	0.000153775	0	0.000224661	0	0	0	0.000235747	0	0	0	0	0	0.000568848	0.000776254	0	0.00666073	0.000271286	0.00151796	0.000305235	0	0	0.00110172	0	0	0
[truncated: 253 more columns]

## Sheet: S3 sort.percent.phylum
ID	HC090	HC278	HC219	HC150	HC130	HC098	HC279	HC066	HC241	HC305	HC211	HC149	HC227	HC155	HC270	HC128	HC234	HC229	HC238	HC204	HC053	HC179	HC180	HC064	HC032	HC203	HC025	HC173	HC206	HC088	HC055	HC196	HC071	HC298	HC215	HC207	HC216	HC187	HC103	HC224	HC160	HC117	HC297	HC056	HC195	HC188	HC240	HC039	HC267
Bacteroidota	0.773276	0.754149	0.73735	0.708477	0.695396	0.650763	0.629055	0.627627	0.622238	0.617882	0.605433	0.604316	0.602929	0.570308	0.562226	0.551269	0.546294	0.538176	0.534355	0.524554	0.522251	0.521189	0.518833	0.510345	0.503972	0.500782	0.488122	0.483226	0.480768	0.474654	0.474464	0.46756	0.46506	0.463845	0.456429	0.455748	0.453077	0.444531	0.440475	0.439151	0.434393	0.414723	0.414041	0.411347	0.405324	0.402457	0.39842	0.395357	0.393367
Firmicutes	0.130423	0.127873	0.171947	0.176378	0.180615	0.171545	0.216693	0.221072	0.281573	0.170994	0.111613	0.235688	0.063041	0.118378	0.153895	0.186553	0.173146	0.22926	0.212355	0.155688	0.253955	0.308837	0.328995	0.097664	0.132554	0.148591	0.182019	0.176206	0.352278	0.324953	0.161483	0.110935	0.290814	0.210503	0.151807	0.153161	0.140473	0.241071	0.313223	0.204019	0.227671	0.343278	0.212965	0.215222	0.271176	0.065005	0.146233	0.158109	0.417671
Proteobacteria	0.012036	0.077416	0.019838	0.007441	0.059719	0.008597	0.070277	0.044473	0.034744	0.056361	0.128255	0.072164	0.088692	0.145505	0.094393	0.15776	0.070372	0.032432	0.09836	0.13982	0.146786	0.02486	0.003576	0.092029	0.144847	0.189248	0.150323	0.106395	0.010801	0.091096	0.221991	0.288169	0.057061	0.048473	0.051864	0.201027	0.273277	0.005258	0.076537	0.023303	0.165074	0.046172	0.234488	0.04427	0.063331	0.313944	0.050788	0.074795	0.038484
Fusobacteriota	0.062764	0.004423	0.016949	0.030236	0.000962	0.01273	0.022571	0.048182	0.011209	0.001018	0.111048	0.022164	0.077328	0.047145	0.011348	0.017298	0.171389	0.027697	0.096852	0.115725	0.015276	0.053427	0.001565	0.245791	0.153554	0.08967	0.109957	0.155488	0.068877	0.010723	0.032539	0.079932	0.08008	0.048323	0.302134	0.142015	0.023518	0.243888	0.015872	0.014413	0.101263	0.070053	0.03424	0.026975	0.057028	0.130956	0.385089	0.207252	0.009747
Actinobacteriota	0.015149	0.033652	0.043655	0.072644	0.054865	0.151696	0.045347	0.045614	0.040491	0.147674	0.036544	0.059913	0.155347	0.083907	0.161696	0.072855	0.028337	0.140025	0.043582	0.054324	0.057488	0.086659	0.125053	0.020036	0.036932	0.060883	0.033485	0.030149	0.067689	0.093522	0.086693	0.025477	0.094496	0.21667	0.025949	0.04321	0.099119	0.031847	0.140507	0.311311	0.046455	0.115285	0.094319	0.259089	0.182769	0.06031	0.009168	0.153175	0.132088
Patescibacteria	0.005627	0.001729	0.009317	0.003511	0.003727	0.002642	0.008859	0.01059	0.007019	0.005431	0.006256	0.003408	0.009087	0.033719	0.014528	0.008163	0.008849	0.028497	0.0131	0.00803	0.003463	0.004505	0.021528	0.032365	0.026804	0.009023	0.031745	0.046205	0.017344	0.001005	0.020072	0.026217	0.010792	0.004084	0.009821	0.002934	0.007359	0.027624	0.005451	0.001922	0.024451	0.007245	0.007699	0.042229	0.015948	0.026206	0.008225	0.00958	0.007633
Campilobacterota	4.7e-05	0.000152	0.000201	0.000122	0	9.9e-05	0.000308	3.1e-05	0.000174	0	0.000436	0.000149	0	0.000242	0	0	6.7e-05	0.002372	0.000342	0.000223	0	0.000186	0.00024	5.7e-05	6e-05	5.9e-05	0.003755	0.00203	0.000576	8.2e-05	0	0	0.000194	0	0.001598	5e-05	0.000163	0.005135	0	0.000425	0.000219	0	3.4e-05	0.000168	4.5e-05	0.000133	4e-05	8.2e-05	0.000175
Bacteria_unclassified	0.000678	0.000459	0.000743	0.001191	0.004676	0.001928	0.00689	0.002354	0.002552	0.00064	0.000356	0.002198	0.003576	0.000784	0.001914	0.006102	0.001546	0.001506	0.001054	0.001636	0.0007	0.000337	0.000179	0.001713	0.001211	0.001695	0.00054	0.000301	0.001561	0.003965	0.002758	0.00171	0.001503	0.008102	0.000398	0.001809	0.003014	0.000521	0.007908	0.005429	0.000446	0.003244	0.002214	0.000649	0.004379	0.000989	0.002037	0.001623	0.000765
Cyanobacteria	0	0	0	0	0	0	0	0	0	0	0	0	0	0	0	0	0	0	0	0	8.1e-05	0	3.1e-05	0	0	0	0	0	0	0	0	0	0	0	0	0	0	3.1e-05	0	0	0	0	0	0	0	0	0	0	0
Spirochaetota	0	0	0	0	0	0	0	0	0	0	0	0	0	0	0	0	0	0	0	0	0	0	0	0	6.6e-05	4.9e-05	5.4e-05	0	7.2e-05	0	0	0	0	0	0	0	0	5.5e-05	0	0	2.8e-05	0	0	0	0	0	0	0	0
Synergistota	0	7.3e-05	0	0	4e-05	0	0	5.7e-05	0	0	5.9e-05	0	0	1.2e-05	0	0	0	0	0	0	0	0	0	0	0	0	0	0	3.4e-05	0	0	0	0	0	0	4.6e-05	0	3.9e-05	0	2.7e-05	0	0	0	5.1e-05	0	0	0	2.7e-05	7e-05
Desulfobacterota	0	7.4e-05	0	0	0	0	0	0	0	0	0	0	0	0	0	0	0	0	0	0	0	0	0	0	0	0	0	0	0	0	0	0	0	0	0	0	0	0	2.7e-05	0	0	0	0	0	0	0	0	0	0
Verrucomicrobiota	0	0	0	0	0	0	0	0	0	0	0	0	0	0	0	0	0	3.5e-05	0	0	0	0	0	0	0	0	0	0	0	0	0	0	0	0	0	0	0	0	0	0	0	0	0	0	0	0	0	0	0
Chloroflexi	0	0	0	0	0	0	0	0	0	0	0	0	0	0	0	0	0	0	0	0	0	0	0	0	0	0	0	0	0	0	0	0	0	0	0	0	0	0	0	0	0	0	0	0	0	0	0	0	0
Planctomycetota	0	0	0	0	0	0	0	0	0	0	0	0	0	0	0	0	0	0	0	0	0	0	0	0	0	0	0	0	0	0	0	0	0	0	0	0	0	0	0	0	0	0	0	0	0	0	0	0	0
[truncated: 252 more columns]

## Sheet: S4 sort.percent.genus
ID	HC090	HC278	HC219	HC150	HC098	HC305	HC241	HC066	HC155	HC270	HC229	HC053	HC180	HC179	HC204	HC173	HC071	HC203	HC025	HC149	HC224	HC227	HC187	HC130	HC088	HC206	HC216	HC056	HC298	HC195	HC188	HC267	HC142	HC215	HC010	HC184	HC100	HC080	HC214	HC163	HC253	HC045	HC112	HC030	HC220	HC265	HC159	HC013	HC160
Prevotella	0.756938	0.735348	0.731323	0.704519	0.650145	0.610335	0.593632	0.562343	0.561146	0.546626	0.52068	0.520134	0.518066	0.517248	0.489398	0.463748	0.457853	0.455131	0.451449	0.448627	0.436686	0.434891	0.431692	0.429998	0.414956	0.414255	0.410676	0.404602	0.402281	0.391768	0.391497	0.391125	0.38593	0.366827	0.362914	0.357575	0.352216	0.352077	0.342966	0.339804	0.331544	0.327191	0.326374	0.316505	0.312899	0.311467	0.309062	0.308299	0.299525
Neisseria	0.010148	0.051972	0.008508	0.003709	0.002	0.048006	0.033185	0.038347	0.100572	0.080442	0.011757	0.099197	9.1e-05	0.007644	0.095993	0.09176	0.054744	0.126802	0.128552	0.05077	0.002269	0.085699	0.004321	0.003349	0.07459	0.003102	0.247203	0.012797	0.004425	0.046959	0.303443	0.022497	0.000201	0.045401	0.029964	0.097363	0.000393	0.06207	0.014255	0.01952	0.23873	0.260238	0.017563	0.297184	0.13963	0.189277	0.126415	0.101652	0.074103
Veillonella	0.082448	0.051158	0.055382	0.03347	0.068299	0.085406	0.02149	0.08709	0.045027	0.043175	0.106371	0.157836	0.161034	0.163705	0.077799	0.121611	0.176595	0.068863	0.104556	0.155985	0.101861	0.008693	0.099061	0.055394	0.040536	0.017158	0.065109	0.07278	0.046674	0.101484	0.010183	0.294074	0.053708	0.070821	0.178096	0.162134	0.141113	0.07954	0.072604	0.114028	0.176032	0.096962	0.031542	0.084538	0.071639	0.133359	0.105802	0.123696	0.07948
Streptococcus	0.020143	0.044868	0.094062	0.086233	0.050349	0.060704	0.158339	0.070918	0.040293	0.065097	0.078076	0.05525	0.128881	0.090922	0.031085	0.007816	0.062017	0.032974	0.014628	0.025154	0.047299	0.022285	0.025269	0.06405	0.24891	0.175409	0.041674	0.067966	0.077722	0.110699	0.020131	0.017542	0.39223	0.009603	0.054534	0.043383	0.201146	0.145477	0.071756	0.12571	0.014906	0.025089	0.013992	0.013254	0.051488	0.063715	0.044988	0.021597	0.045173
Porphyromonas	0.013174	0.017009	0.004374	0.003007	0.000292	0.006328	0.027575	0.061981	0.005563	0.015104	0.000709	0.001522	6.8e-05	0.002178	0.024783	0.006693	0.006578	0.037156	0.015629	0.151443	0.001752	0.160397	0.003052	0.263115	0.055831	0.058033	0.038592	0.005367	0.059526	0.009768	0.009194	0.001357	0.000682	0.048419	0.027907	0.016355	0.020063	0.006419	0.006265	0.005179	0.009282	0.031303	0.021744	0.043725	0.002441	0.006534	0.032091	0.047958	0.128953
Fusobacterium	0.009312	0.002851	0.006226	0.02577	0.00891	0.000946	0.005607	0.036399	0.011789	0.009484	0.009209	0.013312	9.5e-05	0.00434	0.044139	0.024252	0.03403	0.046205	0.046111	0.017131	0.011668	0.075321	0.030812	0.000618	0.008044	0.031301	0.021686	0.020687	0.042302	0.025242	0.060727	0.002772	0.000382	0.131541	0.040114	0.00708	0.001642	0.125544	0.25934	0.008342	0.032144	0.084319	0.090509	0.075104	0.017882	0.010268	0.098291	0.132825	0.057776
Rothia	0.001569	0.024293	0.013816	0.022652	0.074842	0.040046	0.029627	0.031629	0.04946	0.043802	0.067726	0.008503	0.012134	0.034693	0.026698	0.004627	0.031021	0.033911	0.006872	0.0427	0.270369	0.147084	0.000602	0.042573	0.034148	0.019776	0.080469	0.063024	0.183929	0.072535	0.035898	0.07455	0.051563	0.006846	0.032523	0.033045	0.112139	0.057399	0.029621	0.062666	0.006377	0.024183	0.011158	0.005862	0.319076	0.167836	0.025254	0.017667	0.011488
Leptotrichia	0.053452	0.001572	0.010706	0.004466	0.00382	7.2e-05	0.005602	0.011783	0.035356	0.001864	0.018488	0.001964	0.00147	0.049087	0.071586	0.131236	0.046027	0.043465	0.063846	0.005033	0.002745	0.002007	0.213042	0.000344	0.002679	0.03756	0.001832	0.006288	0.006021	0.03175	0.070229	0.006975	0.000358	0.170593	0.003032	0.006169	0.002521	0.012233	0.0335	0.050038	0.064055	0.014941	0.01092	0.007432	0.004758	0.021381	0.045884	0.018295	0.043487
Actinomyces	0.010771	0.006542	0.02522	0.044288	0.060812	0.098209	0.009853	0.010516	0.029619	0.106078	0.058029	0.043668	0.101418	0.038931	0.022109	0.023143	0.044894	0.021626	0.019011	0.011465	0.020845	0.003514	0.023253	0.008799	0.052491	0.044188	0.012404	0.097422	0.020439	0.095474	0.020489	0.046968	0.053003	0.017447	0.107599	0.025781	0.043101	0.035495	0.043216	0.144563	0.007649	0.029147	0.025852	0.021519	0.017367	0.027793	0.034259	0.049806	0.031745
Haemophilus	0.00098	0.021311	0.010294	0.002787	0.005305	0.005649	0.000604	0.004482	0.021391	0.009727	0.015671	0.040202	0.000929	0.010591	0.034108	0.010021	0.001328	0.050966	0.017324	0.017824	0.019512	0.001924	0.000632	0.052252	0.01145	0.005504	0.019677	0.02531	0.040743	0.011252	0.006604	0.013646	0.002685	0.005411	0.054088	0.11191	0.000513	0.020993	0.000287	0.011581	0.00901	0.015725	0.017494	0.02256	0.019365	0.00433	0.040822	0.026185	0.05984
Granulicatella	0.000877	0.007714	0.001548	0.005843	0.013788	0.011891	0.001151	0.004663	0.005352	0.013442	0.013198	0.001946	0.002784	0.006174	0.007981	0.008644	0.00521	0.010671	0.001635	0.003563	0.00507	0.001062	0.000418	0.008476	0.006306	0.008956	0.004182	0.026231	0.011829	0.008372	0.00901	0.007018	0.017721	0.002575	0.018244	0.020196	0.033971	0.005933	0.002964	0.007533	0.001217	0.005624	0.008132	0.010134	0.005942	0.002536	0.003489	0.006678	0.008632
Alloprevotella	0.000932	6.7e-05	0.001328	0.000349	0.000164	0.000304	0.000177	0.001352	0.000742	0	0.013664	0.000263	0.000434	0.001362	0.00633	0.011371	0.000243	0.006017	0.01389	0.001349	0.000436	0.000255	0.003221	0.000134	0.000243	0.003642	0.000409	0.000157	0.000465	0.002192	0.001063	0.000165	7.7e-05	0.009035	0.000605	0.001703	0.000718	0.000821	0.000745	0.001739	0.004607	0.004125	0.000821	0.012026	0.000125	0.00058	0.001827	0.017538	0.000415
Lachnoanaerobaculum	0.003405	0.00221	0.002512	0.010538	0.005595	0.000893	0.00498	0.005284	0.004407	0.00471	0.0079	0.003215	0.002593	0.006771	0.004202	0.004839	0.006404	0.003837	0.00563	0.005801	0.001553	0.004122	0.009674	0.003541	0.004453	0.003527	0.005325	0.004558	0.007184	0.003415	0.004152	0.01173	0.00063	0.023765	0.004287	0.004654	0.00413	0.006913	0.008185	0.008467	0.010313	0.006211	0.007243	0.004529	0.002027	0.004141	0.014679	0.008995	0.017317
Peptostreptococcus	0.005326	0.003547	0.000403	0.005072	0.002002	0.00056	0.031872	0.008179	0.005163	0.002329	0.001324	0.011517	6.7e-05	0.002718	0.005964	0.002972	0.003793	0.007256	0.010198	0.010019	0.014708	0.006579	0.009202	0.016824	0.00209	0.014477	0.007792	0.007077	0.024695	0.006941	0.004787	0.011154	0.000219	0.001694	0.005744	0.013981	0.00486	0.005848	0.017106	0.002966	0.007701	0.008068	0.020669	0.014501	0.000877	0.002084	0.012001	0.02086	0.019328
Oribacterium	0.002996	0.005234	0.001915	0.003211	0.00325	0.000309	0.003733	0.005845	0.002748	0.002479	0.001652	0.003094	0.003882	0.004533	0.003232	0.002492	0.004521	0.002687	0.007975	0.003089	0.000994	0.0041	0.010568	0.003927	0.00303	0.010249	0.002065	0.007368	0.004188	0.002873	0.002251	0.031529	0.001581	0.005867	0.007819	0.032348	0.002992	0.011534	0.003003	0.007806	0.010876	0.006654	0.01778	0.001546	0.002335	0.003291	0.007663	0.01882	0.0142
Halomonas	0.00033	0.000185	0.000123	0	0.000138	3.4e-05	0	2.8e-05	0	6.5e-05	0.001392	0.000159	0	0	6.1e-05	0	0	5e-05	0	8.2e-05	0.000164	0	0.000101	0.000192	0	0.000488	2.8e-05	0.002767	7e-05	0.000293	0.00015	0.000686	0	3.1e-05	0	0.00074	0.000382	2.6e-05	0	0	0.000154	0.000524	0.256269	0	2.9e-05	4.6e-05	0	0	0
[Eubacterium]_nodatum_group	0.004836	0.00138	0.008883	0.010833	0.006869	0.000381	0.047928	0.022237	0.004581	0.002858	0.005659	0.005801	0.005224	0.006562	0.005015	0.000458	0.017439	0.003851	0.007058	0.007299	0.015051	0.010561	0.008379	0.010094	0.004563	0.092693	0.00481	0.009402	0.014352	0.008481	0.005848	0.019095	0.002849	0.023151	0.008088	0.003382	0.005953	0.011481	0.050894	0.004032	0.008381	0.011438	0.020345	0.016615	0.002616	0.001913	0.008647	0.017683	0.00985
Saccharimonadaceae_TM7x	0.00383	0.000446	0.003825	0.001961	0.001449	0.002683	0.002977	0.00288	0.022822	0.01028	0.020547	0.002132	0.007035	0.002599	0.003634	0.029466	0.005594	0.002908	0.008492	0.000868	0.001059	3e-05	0.013255	0.001499	0.000596	0.005658	0.003564	0.01754	0.001776	0.009405	0.011009	0.00557	0.001836	0.004774	0.002267	0.007032	0.000631	0.004431	0.00788	0.013919	0.006135	0.003792	0.002835	0.009627	0.000415	0.002383	0.011397	0.003681	0.006313
Solobacterium	0.000972	0.002948	0.002714	0.004315	0.004729	0.001275	0.002981	0.008217	0.002806	0.007621	0.004602	0.001409	0.00903	0.005762	0.006649	0.004603	0.005676	0.005724	0.006521	0.003924	0.001398	0.000739	0.002393	0.005087	0.001858	0.009375	0.003852	0.008689	0.009326	0.011461	0.003189	0.006584	0.000866	0.002236	0.011548	0.010716	0.002105	0.004642	0.002184	0.01529	0.00352	0.005217	0.006615	0.005475	0.001206	0.002857	0.015028	0.013353	0.006499
Capnocytophaga	0.000128	0.000408	3.4e-05	0.000135	0	0.000109	6.3e-05	0.000392	0.000733	0	0.000705	3.5e-05	3.9e-05	0.000177	0.000184	0.000735	7.3e-05	0.000157	0.001838	0.000398	0.00011	0.000841	0.000305	4.6e-05	0	0.00075	0.00086	0.000576	0.000237	0.000517	1.8e-05	0.000254	0	0.000545	0.000261	0.00299	0.000464	6.1e-05	0.004221	0.000159	0.001942	0.003146	0.000303	0.001308	0.000232	0.001661	0.000178	0.000154	0.002104
Gemella	0.001123	0.002943	0.000343	0.001368	0.001647	0.001134	0.001087	0.001651	0.002054	0.002509	0.000835	0.002622	0.000111	0.000817	0.002682	0.000266	0.000235	0.002431	0.000789	0.001114	0.005802	0.000596	0.000244	0.00281	0.001742	0.001701	0.001539	0.001521	0.00364	0.002007	0.000758	0.000933	0.00077	0.000349	0.002629	0.010592	0.018929	0.011095	0.001301	0.001154	0.000617	0.002392	0.006034	0.001673	0.0025	0.00039	0.001761	0.002379	0.006757
Enterobacteriaceae_unclassified	0	0	2.8e-05	0	0	0	0	0	0.017481	0	0	0	0.002339	0.005529	0	0.002544	0	0	0.002317	0	0	0	3.5e-05	0	0	3.8e-05	0	2.9e-05	0	0	0	0	0	0	0.015732	2.4e-05	0	0	0	0.00624	0	0.003822	0.000195	0.001784	0	0	0.00391	0.008023	0.028464
Megasphaera	0.00015	0.000129	5.3e-05	0	0	0.000114	0	9.4e-05	0	0	0.00218	0.00056	0.00042	0.007671	0.000234	0.002486	0.000328	0.000323	0.003794	0.001564	0.000402	0	0.005901	4.3e-05	0	3.5e-05	0	0.000472	0.000129	0.000651	0	0.002137	4.8e-05	0.000641	5.4e-05	0	7.1e-05	0	4.4e-05	0.000237	0.007135	0.000923	8.4e-05	0.000542	0.000174	0.000361	0.000369	9.5e-05	0.00011
Campylobacter	4.7e-05	0.000152	0.000201	0.000122	9.9e-05	0	0.000174	3.1e-05	0.000228	0	0.002372	0	0.00024	0.000186	0.000223	0.00203	0.000194	5.9e-05	0.003755	0.000149	0.000425	0	0.005135	0	8.2e-05	0.000576	0.000163	0.000168	0	4.5e-05	0.000133	0.000175	8.2e-05	0.001598	9.4e-05	0.000538	3e-05	8.2e-05	0.002454	0.000405	0.000471	0.000376	0.000467	0.000503	2e-05	0.001781	9.3e-05	0.000445	0.000219
Selenomonas	0.001618	0.000228	0.000117	0.00018	0.000176	3.7e-05	0.000168	0.000156	0.000411	0	0.000884	0.000175	0.00157	0.005679	0.00037	0.011708	0.000658	0.000395	0.008867	8.6e-05	0.000173	4.6e-05	0.032343	0	4e-05	0.000394	0	0.00043	3.5e-05	0.000375	4.3e-05	0.00083	4.3e-05	0.001953	0.000144	0.000514	4.1e-05	0.000413	0.001522	0.001785	0.010108	0.000567	0.000232	0.000144	0.000146	0.000758	0.001151	0.000245	0.000235
Stomatobaculum	0.001745	0.000994	0.000313	0.007088	0.009213	0	0.003796	0.000863	0.000923	0.001966	0.00056	0.003087	0.002539	0.000897	0.002439	0.000656	0.000679	0.002374	0.001789	0.003534	0.002547	0.000734	0.004477	0.00255	0.000863	0.002304	0.000126	0.001277	0.002232	0.000527	0.001741	0.001853	0.00039	0.002649	0.002393	0	0.003302	0.003055	0.003025	0.002414	0.004941	0.002328	0.005953	0.001344	0.00057	0.004494	0.006467	0.006272	0.000899
Pasteurellaceae_unclassified	0.000376	0.002578	0.000619	0.000648	0.001087	0.002187	0.000178	0.000414	0.001392	0.002685	0.00103	0.005997	0.000217	0.00026	0.008262	0.001314	0.00024	0.009441	0.00142	0.002724	0.001008	0.000286	0	0.002645	0.002931	0.000475	0.004205	0.00129	0.002389	0.002824	0.001778	0.001137	0.000369	0.000718	0.002966	0.004456	0.000128	0.001734	8.1e-05	0.000615	0.002397	0.001455	8e-05	0.003125	0.002117	0.000877	0.00328	0.001247	0.001512
g__Absconditabacteriales_	0.000316	0	2.3e-05	3.8e-05	0	3.9e-05	0	0.003263	2.9e-05	0	0	0	0	0	0.000822	7.6e-05	0.002229	0.002237	0.013567	0.00157	4.8e-05	0.007429	0.000481	0.000511	0	0.003543	0.000623	0.008724	0	3.8e-05	0.009152	0	0	0.002157	0.001304	0.00047	2.5e-05	0.003802	0.000169	0.000314	0.000453	0.000265	0.001729	0.002316	2.9e-05	0.000103	0.014783	0.000371	0.012027
Lachnospiraceae_uncultured	0.001163	0.000148	1.9e-05	0.00026	0.000167	0	0	7.7e-05	0.000526	0	0.000219	8.8e-05	7.2e-05	0.001177	0.001077	0.00203	2.6e-05	0.000805	0.001305	0	0	0	0.018363	0	0.000125	0.000626	0	0.000138	4e-05	0.000807	0.000412	8.3e-05	3.8e-05	0.000811	2.5e-05	0	0.000488	0	0	0.000353	0.005914	0.000193	0.000244	0	0	0.001381	0.001045	9.9e-05	4.9e-05
Atopobium	0.001304	0.000303	0.002603	0.001625	0.004648	0.000208	7.8e-05	0.000319	0.00211	0.002168	0.005391	0.001689	0.007458	0.010442	0.000763	0.001328	0.0008	0.000727	0.006579	0.000185	0.00037	0	0.006926	0.000272	0.000463	0.002151	0.000286	0.009146	0.000874	0.005067	0.001811	0.002416	0.004411	0.00089	0.005863	0.003257	0.005728	0.001228	0.000238	0.013917	0.001104	0.00295	0.002079	0.003001	0.000776	0.000983	0.004025	0.003956	0.002199
Clostridia_UCG-014	0.000561	0.000107	0.000298	0.000401	3.8e-05	0	0.000624	0.000452	0.000212	6.1e-05	0.001341	0.000114	0.002193	0.000301	0.000338	0.002434	0.00042	0.000392	0.00059	0.000259	7.6e-05	8.7e-05	0.006013	0.000177	0	0.002951	3.2e-05	0.000836	0.000168	0.001418	0.000289	0.001974	0	0.000876	0.000216	0.002179	0.000107	0.000322	0.000682	0.000495	0.002321	0.002098	0.000537	0.001388	2.1e-05	0.000105	0.002289	0.002516	0.001163
Saccharimonadaceae_TM7a	0.001051	0.000124	0.00185	0.000598	0.000301	0.001022	0.001191	0.00127	0.00816	0.002949	0.006139	0.00073	0.00304	0.001355	0.001096	0.013995	0.001334	0.000985	0.004301	0.000126	0.000234	0	0.006041	0.000588	9.1e-05	0.001639	0.001692	0.008302	0.000661	0.003016	0.004524	0.001615	0.000381	0.00141	0.00088	0.003405	0.000181	0.001499	0.00277	0.006314	0.001866	0.001779	0.00124	0.004999	0.000198	0.000571	0.005207	0.001182	0.003549
Bacteria_unclassified	0.000678	0.000459	0.000743	0.001191	0.001928	0.00064	0.002552	0.002354	0.000784	0.001914	0.001506	0.0007	0.000179	0.000337	0.001636	0.000301	0.001503	0.001695	0.00054	0.002198	0.005429	0.003576	0.000521	0.004676	0.003965	0.001561	0.003014	0.000649	0.008102	0.004379	0.000989	0.000765	0.001939	0.000398	0.000662	0.000461	0.005679	0.004711	0.001072	0.000828	0.000655	0.00083	2.4e-05	0.000337	0.00389	0.006896	0.001285	0.000329	0.000446
Micrococcales_unclassified	0.000224	0.001983	0.000824	0.001276	0.004332	0.00348	0.000446	0.00196	0.00126	0.002378	0.004157	0.001322	0.001098	0.00106	0.00235	0.000286	0.002446	0.001577	0.000212	0.003881	0.014468	0.001805	7.3e-05	0.002288	0.00274	0.000145	0.00401	0.001346	0.006182	0.003989	0.00051	0.004069	0.006396	3.2e-05	0.001436	0.001936	0.0105	0.004632	0.000897	0.003361	0.000676	0.001206	2.3e-05	0.000161	0.01023	0.008913	0.001098	0.000546	0.000245
Parvimonas	0.000205	0.00093	2.3e-05	0.000593	0	0	0.000149	0.000224	5e-05	0	0	2.2e-05	0	9.6e-05	0.000187	0	9.7e-05	0.000298	0.000382	0.009376	0.001447	0.002048	0.000181	0.001979	0	0.001384	0	0.000427	0.001568	0.000228	0	0.000288	0	0.000999	0.00079	0	0	0.00012	0.000147	8.6e-05	0	0.001229	0.001426	0.007291	0	0	0.000377	0.000836	0.001867
Saccharimonadales	9.6e-05	0.000984	0.003082	0.00025	0.000309	0.001276	0.00026	0.000938	0.00154	0.000497	0.001053	2.7e-05	0.008247	2.4e-05	0.001712	0.002035	0.000406	0.002169	0.002996	0.000373	0	0.000955	0.003196	0.000287	0.000195	0.002055	0.000864	0.005622	0.000953	0.000909	1.7e-05	0	0.000189	0.000338	0.001063	0.002337	5.3e-05	0.000285	0.000823	0.000119	0.001675	0	0.000436	0.000174	9.1e-05	0.000777	0.001687	0.000952	0.001888
Micrococcaceae_unclassified	0.000399	0.000242	0.000272	0.001364	0.004517	0.003219	0.00035	0.000672	0.000671	0.004765	0.002569	0.000647	0.000408	0.000136	0.001322	0.00028	0.001548	0.001855	2.3e-05	0.001036	0.004153	0.002813	0	0.000607	0.001466	0.000368	0.001543	0.001891	0.004067	0.001562	0.001325	0.000595	0.002374	0.000287	0.001762	0.000875	0.002648	0.005357	0.001464	0.002871	0.000152	0.001213	8.8e-05	0.000152	0.001972	0.001288	0.000565	0.000444	0.000274
Corynebacterium	0	2.7e-05	2e-05	0	0	0.000112	0	7.5e-05	0.000161	0	3e-05	0.000189	0	0.000768	0	0	0.012088	0	0	0	3.1e-05	0.000131	0	8.7e-05	7.8e-05	0.000598	2.8e-05	0.084788	0	0	1.7e-05	8.4e-05	4.2e-05	0	0.000162	0	0.000123	8.5e-05	0.000194	0.000229	0	7.3e-05	0.000947	0	2.6e-05	8.3e-05	4.3e-05	0	7.7e-05
Moraxella	0	0	0	0	0	0	0	0	0	0	0	0	0	0	0	0	0	0	0	9.9e-05	0	0	0	0	0	0	0	0	0	0	0	0	0	0	0	0	0	0	0	0	0	0	3.9e-05	0	0	0	0	0	0
Sphingomonas	0	0	0	0	0	0	0	0	0	0	3.3e-05	0	0	0	0	0	0	0	0	0	0	0	0	0	0	0	0	0	0	0	0	0	0	0	0	0	0	2.6e-05	0	0	0	2.9e-05	6.3e-05	0	0	0	0	0	0
Tannerella	0.00141	0.000177	0	3.2e-05	0	3.1e-05	0.000361	0.000159	2.4e-05	0	0.000136	3.8e-05	0	5.1e-05	0.00019	2.9e-05	0.000185	0.000158	0.004736	0.000549	9.3e-05	0.000243	0.006117	0.000142	0	0.001645	4.7e-05	0.000134	0.000247	0.000318	6.9e-05	0.000227	0	0.03029	0.000205	0	0	0.000394	0.002585	1.8e-05	0.001964	0.000174	4.2e-05	0.00016	2.3e-05	4.2e-05	0.000389	0.000623	0.00238
Lactobacillales_P5D1-392	0.000449	0.001475	0.002005	0.001681	0.002057	0.003742	0.00053	0.001867	0.000603	0.002384	0.00129	0.002404	0.005138	0.002052	0.00141	0.000105	0.001627	0.000992	0.000265	0.00076	0.001667	0	0.000859	0.000639	0.006347	0.000186	0.001402	0.000789	0.000638	0.001448	0.000114	0.00105	0.010254	0.000139	0.000898	0.000991	0.007063	0.001302	0.001191	0.003425	0.000451	0.000507	0	0.000273	0.001453	0.002207	0.000666	0.000452	0.000319
Chloroplast	0	0	0	0	0	0	0	0	0	0	0	8.1e-05	3.1e-05	0	0	0	0	0	0	0	0	0	3.1e-05	0	0	0	0	0	0	0	0	0	0	0	0.000142	0	0	0	0	0	0	0	0	0	0	0	0	0	0
Pelagibacterium	4.5e-05	5.9e-05	3.2e-05	0	0	2.7e-05	0	0	0	0	0.000579	0	0	0	0	0	4.9e-05	0	0	4.3e-05	0	0	0	0	0	0.000108	2.3e-05	0.000211	0	0	0	9.4e-05	0	0	0	0	0	5.3e-05	0	0	5.1e-05	3.6e-05	0.018981	0	0	0	0	0	0
Xanthomonadaceae_unclassified	0	5.1e-05	0	0	0	0	0	0	0	0	0.000208	0	0	0	0	0	0	0	0	0	2.7e-05	0	0	4.4e-05	0	8.5e-05	0	0.000222	3.9e-05	4.1e-05	1.3e-05	6.7e-05	0	0	0	2.7e-05	0.000117	3.6e-05	1.7e-05	0	4.1e-05	0	0.019049	0	0	0	0	0	0
Actinobacteria_unclassified	0.000802	0.000201	0.000834	0.001439	0.002518	0.002355	7.5e-05	0.000306	0.000562	0.002505	0.00181	0.001439	0.002504	0.000582	0.001082	0.000409	0.001699	0.001187	0.000432	0.000646	0.001023	0	0.000884	0.000187	0.002136	0.000132	0.000379	0.001026	0.001131	0.003982	0.00022	0.002831	0.002233	0.000379	0.001087	0.00075	0.002276	0.000908	0.000524	0.002982	0.000865	0.000498	1.8e-05	0.000525	0.000603	0.001751	0.001241	0.001286	0.000369
Selenomonadaceae_uncultured	0	0	0	0	0	0	0	0	0	0	0	0	0	0	0	0	0	0	0	0	0	0	0	0	0	0	0	0	0	0	0	0	0	0	0	0	0	0	0	0	0	0	0	0	0	0	0	0	0
Bergeyella	0	0.000193	3.6e-05	0	0.0001	0.000156	0	5e-05	0.000151	6.2e-05	0.000193	0	0	9.3e-05	5.7e-05	8.5e-05	5.2e-05	0.0001	0.000178	4.7e-05	2.2e-05	0.000127	7e-05	0	0	5.2e-05	0	0.00029	6.5e-05	0.000114	0.000144	0	4.2e-05	8.3e-05	3.8e-05	0.001116	0.000147	0.000113	0.000253	0.000153	5.3e-05	0.001383	0.000219	0.000226	9e-05	0	0.000342	6.5e-05	0.000443
Aggregatibacter	0	8.5e-05	0	0	0	0	0	0.000237	0.002524	0	4.1e-05	0.000169	0	0.000154	6.5e-05	5.7e-05	0	0.000135	2.2e-05	0.000127	5.3e-05	8.1e-05	4.1e-05	0.000539	0	0.000452	9.3e-05	0.000161	8.2e-05	0.000197	5e-05	0.000106	0	2.1e-05	0.000274	0.000196	0	0	0	0.00051	0	3.4e-05	0.000119	0.00087	0	0.000154	0.000166	2.6e-05	0.000291
Rhizobiaceae_unclassified	0	0	1.4e-05	0	3.5e-05	0	0	0	0	0	0.000126	2.6e-05	0	0	0	0	4e-05	0	0	0	0	0	0	9.1e-05	0	0.000142	2.9e-05	0.000261	0	0	0	0.000147	0	2e-05	0	4.5e-05	0.000102	2.7e-05	1.6e-05	0	0.0001	9.6e-05	0.013732	0	0	3.5e-05	0	0	0
Dialister	7.8e-05	4.5e-05	0	0	0	2.8e-05	0	2.6e-05	2.6e-05	0	0	0.000141	3e-05	8e-05	0	0	0.000157	0	0.000971	0.000157	8.4e-05	0	0	0.000165	4e-05	0.000827	0	0.000142	0	0.000113	1.6e-05	0.00038	4.2e-05	0.00081	0.000219	6.8e-05	7.9e-05	5.9e-05	0	4.8e-05	0	5.6e-05	0.000351	0.0001	9e-05	4.6e-05	0	0.000141	0.000304
Lactobacillus	0	0	0	0	0	0	0	0	0.000565	0	0	0	7.9e-05	0.000151	0	0.0001	1.9e-05	0.000104	0	0	0	0	6.3e-05	0	0	7e-05	2.2e-05	8e-05	0	0	7.1e-05	0	0	0	0.00069	4.9e-05	0	0	2.1e-05	0.00029	0	0	8.3e-05	2.5e-05	6.2e-05	0	0.000257	0.000467	0.005841
Neisseriaceae_unclassified	0	0.000144	0	0	0	0	0	6e-05	0.000579	6.1e-05	6.5e-05	0.000109	0	0.000475	6.8e-05	5.4e-05	4.8e-05	5e-05	6.5e-05	0	0.000121	4.4e-05	4.5e-05	0	3.8e-05	9.1e-05	0.000147	0.000182	0	7.8e-05	0.000101	4.1e-05	0	2.9e-05	3.6e-05	0.000308	0	0	1.8e-05	3e-05	0.001068	0.000227	6.7e-05	0.000258	5e-05	0.000714	8.1e-05	6.9e-05	0
Butyrivibrio	4.1e-05	4.2e-05	0	3.4e-05	0	0	0	2.5e-05	0.000306	6.7e-05	0.000151	3e-05	0.000481	0.000417	5.2e-05	0.000122	0.000285	0.000205	0.00106	0	5.5e-05	0	0.00119	5.1e-05	0	0.000347	0	0.000165	7.6e-05	0.000258	9.6e-05	0.000114	0	0.000276	9.8e-05	0	0.000261	9.8e-05	8e-05	0.0002	0.000918	6.4e-05	0.00065	5.8e-05	5.4e-05	4.9e-05	0.000668	7.8e-05	2.7e-05
Phyllobacterium	0	0	0	0	0	0	0	0	0	0	0	0	0	0	0	0	0	0	0	0	0	0	0	0	0	0	0	0	0	0	0	0	0	0	0	0	0	0	0	0	0	0	0	0	0	0	0	0	3.4e-05
Gracilibacteria	0	5.2e-05	0	0	0	0	0	2.9e-05	3.7e-05	0	0	0	0	0	0	0	2.8e-05	0	0	0	0	0	0	0	0	1.6e-05	2.1e-05	0.00015	3.8e-05	0	0	0	0	0	3e-05	2.5e-05	0	0	0	0	0	0	0	8.1e-05	0	0.000389	0	0	0
Shuttleworthia	0	0	0	0	0	3.1e-05	0	1.8e-05	2e-05	0	3.6e-05	9.7e-05	0	0	0	0	9.5e-05	0	0	3.8e-05	4.8e-05	0	0	0	0	0.000373	0	0.000126	0	0	0	3.6e-05	0	5.7e-05	0.00012	0	0	0	1.1e-05	1.9e-05	0	3e-05	4.7e-05	0	0	0	4.5e-05	3.1e-05	0.000102
Actinobacillus	0	2.3e-05	0	0	0	0	0	0	0	0	0.000183	0	0	0	0	8.4e-05	0	0	0	0	0	0	0	0.000363	4.7e-05	6.9e-05	0	0	0	0	0	0	0	0	0.000192	0	0	0	0	0	0	0	0	0	0	0	0	0	0
Others	0.003552	0.004059	0.002452	0.006654	0.00407	0.006022	0.006605	0.007845	0.007041	0.007846	0.007524	0.006338	0.006332	0.003213	0.010613	0.004699	0.006445	0.009049	0.00783	0.006835	0.004645	0.008895	0.011518	0.007947	0.009837	0.01676	0.007503	0.008397	0.00846	0.014728	0.005735	0.010662	0.003436	0.005208	0.008162	0.006844	0.010869	0.009627	0.007409	0.007246	0.009429	0.00927	0.016562	0.005046	0.002466	0.0074	0.008933	0.011083	0.011682
[truncated: 252 more columns]

## Sheet: S5 phylum.Wilcoxon_rank_sum_unp
ID	HC.median	HC.mean	HC.se	SLE.median	SLE.mean	SLE.se	p-value	z-score	Sig_mark	q-value	fixp	fixps
Bacteroidota	0.2773(0.1741,0.3882)	0.298055	0.0113978	0.3422(0.2426,0.4245)	0.335228	0.0137411	0.0135533	-2.46889	*	0.0184818	0.0136	* 0.0136
Firmicutes	0.2105(0.1482,0.3092)	0.234233	0.00883355	0.2552(0.2142,0.3044)	0.259776	0.0107722	0.0107685	-2.55012	*	0.0161527	0.0108	* 0.0108
Proteobacteria	0.2124(0.0761,0.3724)	0.250665	0.0140744	0.1089(0.0237,0.3139)	0.182037	0.0186308	0.00129027	-3.21814	**	0.00215044	0.0013	** 0.0013
Fusobacteriota	0.0506(0.0225,0.1126)	0.0799812	0.00592969	0.1292(0.0811,0.1924)	0.142587	0.00855243	1.20301e-12	-7.10503	***	4.51127e-12	<0.0001	***<0.0001
Actinobacteriota	0.0884(0.0431,0.1684)	0.121866	0.0077082	0.0377(0.0231,0.063)	0.0512949	0.00455559	1.55885e-11	-6.74231	***	4.67655e-11	<0.0001	***<0.0001
Patescibacteria	0.0077(0.0035,0.0158)	0.0118704	0.00083778	0.0136(0.0067,0.0211)	0.0163636	0.00132086	0.000445916	-3.5113	***	0.000836093	0.0004	***0.0004
Campilobacterota	0.0001(<0.0001,0.0003)	0.00038446	5.66998e-05	0.0074(0.0044,0.0144)	0.0103845	0.000947396	1.78511e-43	-13.8256	***	2.67766e-42	<0.0001	***<0.0001
Bacteria_unclassified	0.0015(0.0007,0.0031)	0.00243066	0.000188408	0.0002(<0.0001,0.0004)	0.00029583	3.46189e-05	1.89329e-31	-11.6664	***	9.46644e-31	<0.0001	***<0.0001
Cyanobacteria	<0.0001(<0.0001,<0.0001)	0.00042992	0.000373156	<0.0001(<0.0001,<0.0001)	0.00144522	0.000660097	1.20714e-06	-4.85446	***	3.01786e-06	<0.0001	***<0.0001

## Sheet: S6 genus.Wilcoxon_rank_sum_unpa
ID	HC.median	HC.mean	HC.se	SLE.median	SLE.mean	SLE.se	p-value	z-score	Sig_mark	q-value	fixp	fixps
Prevotella	0.1581(0.072,0.292)	0.203313	0.0118846	0.2769(0.1545,0.3732)	0.269467	0.0151251	5.81e-05	-4.0204	***	0.000146	<0.0001	***<0.0001
Veillonella	0.0579(0.0333,0.0975)	0.0751604	0.0046392	0.1137(0.0664,0.1548)	0.118877	0.00748255	1.74e-08	-5.63616	***	7.13e-08	<0.0001	***<0.0001
Streptococcus	0.0565(0.0253,0.107)	0.0867553	0.00649538	0.0404(0.0229,0.0649)	0.0532996	0.00471994	0.00826888	-2.64089	**	0.0145793	0.0083	** 0.0083
Porphyromonas	0.0387(0.0088,0.1221)	0.0877422	0.00771317	0.0076(0.0026,0.0284)	0.0232906	0.00329419	6.48e-10	-6.17837	***	3.03e-09	<0.0001	***<0.0001
Rothia	0.0434(0.0189,0.086)	0.06759	0.00503815	0.0063(0.0025,0.0152)	0.0144049	0.00281823	5.18e-23	-9.8781	***	8.01e-22	<0.0001	***<0.0001
Leptotrichia	0.0078(0.0032,0.0224)	0.0216786	0.0030418	0.0482(0.024,0.1049)	0.0800551	0.0077945	4.86e-21	-9.41218	***	6.1e-20	<0.0001	***<0.0001
Haemophilus	0.0249(0.0099,0.0686)	0.0520664	0.00477195	0.0104(0.0037,0.0218)	0.0179255	0.00250905	3e-08	-5.54156	***	1.16e-07	<0.0001	***<0.0001
Granulicatella	0.0092(0.004,0.0196)	0.0136883	0.000908	0.0055(0.0027,0.0099)	0.0082123	0.000857	0.000363	-3.56566	***	0.000811	0.0004	***0.0004
Alloprevotella	0.0006(0.0002,0.0019)	0.00241575	0.000412	0.0244(0.0105,0.041)	0.0303411	0.00263516	7.03e-37	-12.6865	***	4.71e-35	<0.0001	***<0.0001
Lachnoanaerobaculum	0.0062(0.0038,0.0095)	0.00711707	0.00034	0.0116(0.0091,0.0163)	0.0135272	0.000739	4.14e-16	-8.13445	***	3.4e-15	<0.0001	***<0.0001
Peptostreptococcus	0.0078(0.0038,0.0144)	0.0104257	0.000697	0.0019(0.0007,0.0035)	0.00236693	0.000226	1.97e-22	-9.74327	***	2.83e-21	<0.0001	***<0.0001
Halomonas	<0.0001(<0.0001,0.0006)	0.0105098	0.00412912	<0.0001(<0.0001,<0.0001)	3.01e-05	8.08e-06	4.06e-13	-7.25352	***	2.55e-12	<0.0001	***<0.0001
[Eubacterium]_nodatum_group	0.0059(0.0034,0.0099)	0.00836857	0.0007	0.0022(0.001,0.0041)	0.00287015	0.000227	1.78e-15	-7.95586	***	1.38e-14	<0.0001	***<0.0001
Saccharimonadaceae_TM7x	0.0026(0.0009,0.0051)	0.00426589	0.000371	0.0051(0.0026,0.0109)	0.00804233	0.000822	9.18e-07	-4.90836	***	3.13e-06	<0.0001	***<0.0001
Solobacterium	0.0037(0.0021,0.0066)	0.00487226	0.000273	0.003(0.0017,0.0045)	0.00378932	0.00038	0.0107124	-2.55194	*	0.0187234	0.0107	* 0.0107
Capnocytophaga	0.0007(0.0002,0.0021)	0.00230878	0.000326	0.0025(0.001,0.0099)	0.00859199	0.00158854	1.09e-10	-6.45369	***	5.35e-10	<0.0001	***<0.0001
Gemella	0.0027(0.0012,0.0064)	0.0053044	0.000479	0.0012(0.0007,0.0021)	0.00195606	0.000261	1.39e-08	-5.67499	***	5.93e-08	<0.0001	***<0.0001
Enterobacteriaceae_unclassified	<0.0001(<0.0001,0.0017)	0.00618677	0.00140039	<0.0001(<0.0001,<0.0001)	9.1e-07	5.25e-07	5.91e-11	-6.5459	***	3.05e-10	<0.0001	***<0.0001
Megasphaera	<0.0001(<0.0001,0.0003)	0.000565	0.000113	0.0044(0.0009,0.0174)	0.0111163	0.00142405	2.05e-23	-9.97036	***	4.13e-22	<0.0001	***<0.0001
Campylobacter	0.0001(<0.0001,0.0003)	0.000384	5.67e-05	0.0074(0.0044,0.0144)	0.0103826	0.000947	1.79e-43	-13.8256	***	3.59e-41	<0.0001	***<0.0001
Selenomonas	0.0002(<0.0001,0.0004)	0.000763	0.000193	0.0054(0.0021,0.0121)	0.008883	0.000899	1.57e-34	-12.2557	***	7.87e-33	<0.0001	***<0.0001
Stomatobaculum	0.0016(0.0007,0.0031)	0.00257274	0.000222	0.0032(0.0015,0.0068)	0.00480846	0.000475	3.84e-06	-4.61965	***	1.23e-05	<0.0001	***<0.0001
Pasteurellaceae_unclassified	0.0026(0.001,0.0059)	0.00443159	0.00037	0.0002(<0.0001,0.0007)	0.000587	8.62e-05	4.12e-23	-9.90098	***	6.9e-22	<0.0001	***<0.0001
Lachnospiraceae_uncultured	<0.0001(<0.0001,0.0003)	0.000571	0.000162	0.0032(0.0008,0.0099)	0.00685991	0.000868	5.89e-24	-10.0937	***	1.32e-22	<0.0001	***<0.0001
Atopobium	0.001(0.0003,0.0022)	0.00196864	0.00019	0.0018(0.0007,0.004)	0.00331179	0.00043	0.000453	-3.50716	***	0.00099	0.0005	***0.0005
Clostridia_UCG-014	0.0003(0.0001,0.0009)	0.000721	7.45e-05	0.0031(0.001,0.0073)	0.00579471	0.00075	1.12e-20	-9.32426	***	1.25e-19	<0.0001	***<0.0001
Saccharimonadaceae_TM7a	0.001(0.0003,0.0019)	0.00166273	0.00015	0.0018(0.001,0.0037)	0.00287567	0.000296	4.55e-06	-4.58444	***	1.35e-05	<0.0001	***<0.0001
Bacteria_unclassified	0.0015(0.0007,0.0031)	0.00243066	0.000188	0.0002(<0.0001,0.0004)	0.000296	3.46e-05	1.89e-31	-11.6664	***	5.44e-30	<0.0001	***<0.0001
Micrococcales_unclassified	0.0013(0.0005,0.0032)	0.00229539	0.000186	<0.0001(<0.0001,0.0002)	0.000147	2.61e-05	4.72e-32	-11.784	***	1.9e-30	<0.0001	***<0.0001
Parvimonas	0.0005(<0.0001,0.0018)	0.00197947	0.000268	0.0001(<0.0001,0.0009)	0.000725	0.00012	0.000115	-3.85572	***	0.000283	0.0001	***0.0001
Micrococcaceae_unclassified	0.001(0.0005,0.0024)	0.00192677	0.000162	<0.0001(<0.0001,0.0001)	8.7e-05	1.25e-05	1.09e-37	-12.8318	***	1.09e-35	<0.0001	***<0.0001
Corynebacterium	<0.0001(<0.0001,0.0002)	0.00177175	0.000638	0.0002(<0.0001,0.0003)	0.000352	6.22e-05	0.00161904	-3.15245	**	0.00328715	0.0016	** 0.0016
Sphingomonas	<0.0001(<0.0001,<0.0001)	5.215e-06	1.32e-06	<0.0001(<0.0001,0.0001)	0.00346012	0.00319585	1.41e-20	-9.29945	***	1.49e-19	<0.0001	***<0.0001
Tannerella	0.0002(<0.0001,0.0006)	0.000902	0.000207	0.0006(0.0002,0.0015)	0.00164727	0.000302	4.38e-06	-4.59254	***	1.33e-05	<0.0001	***<0.0001
Lactobacillales_P5D1-392	0.0006(0.0002,0.0013)	0.00120468	0.000147	0.0001(<0.0001,0.0003)	0.000233	4.1e-05	6.9e-14	-7.4898	***	4.47e-13	<0.0001	***<0.0001
Chloroplast	<0.0001(<0.0001,<0.0001)	0.00042992	0.000373	<0.0001(<0.0001,<0.0001)	0.00144522	0.00066	1.21e-06	-4.85446	***	3.98e-06	<0.0001	***<0.0001
Pelagibacterium	<0.0001(<0.0001,<0.0001)	0.00103392	0.000418	<0.0001(<0.0001,<0.0001)	7.31e-06	2.12e-06	7.22e-09	-5.78562	***	3.23e-08	<0.0001	***<0.0001
Xanthomonadaceae_unclassified	<0.0001(<0.0001,<0.0001)	0.000995135	0.000433277	<0.0001(<0.0001,<0.0001)	2.2e-06	9.07e-07	9.23e-11	-6.47902	***	4.64e-10	<0.0001	***<0.0001
Actinobacteria_unclassified	0.0005(0.0002,0.001)	0.000874	0.000113	0.0001(<0.0001,0.0003)	0.00023	2.79e-05	1.08e-11	-6.79563	***	6.02e-11	<0.0001	***<0.0001
Selenomonadaceae_uncultured	<0.0001(<0.0001,<0.0001)	3.95e-06	3.42e-06	<0.0001(<0.0001,0.0001)	0.00183102	0.000624	6.39e-21	-9.3833	***	7.56e-20	<0.0001	***<0.0001
Bergeyella	0.0002(<0.0001,0.0004)	0.000379305	4.31e-05	0.0004(0.0001,0.001)	0.00098927	0.000221	4.41e-05	-4.0849	***	0.000112	<0.0001	***<0.0001
Aggregatibacter	<0.0001(<0.0001,0.0002)	0.00019081	2.75e-05	0.0005(0.0002,0.0011)	0.00096125	0.000162	1.05e-16	-8.29873	***	9.61e-16	<0.0001	***<0.0001
Rhizobiaceae_unclassified	<0.0001(<0.0001,<0.0001)	0.000669775	0.000257	<0.0001(<0.0001,<0.0001)	5.4e-07	4.43e-07	1.73e-14	-7.6694	***	1.2e-13	<0.0001	***<0.0001
Dialister	<0.0001(<0.0001,0.0001)	0.000123775	2.88e-05	<0.0001(<0.0001,0.0005)	0.00106495	0.000344	1.33e-05	-4.35589	***	3.75e-05	<0.0001	***<0.0001
Lactobacillus	<0.0001(<0.0001,<0.0001)	0.00061324	0.000168	<0.0001(<0.0001,<0.0001)	5.908e-05	3.13e-05	0.00527729	-2.7896	**	0.00964305	0.0053	** 0.0053
Neisseriaceae_unclassified	<0.0001(<0.0001,0.0002)	0.000220005	4.92e-05	0.0001(<0.0001,0.0004)	0.00068089	0.000212	0.000448	-3.50992	***	0.00099	0.0004	***0.0004
Butyrivibrio	<0.0001(<0.0001,0.0001)	0.000134335	2.48e-05	0.0004(<0.0001,0.0008)	0.00084515	0.000174	1.87e-15	-7.94944	***	1.39e-14	<0.0001	***<0.0001
Phyllobacterium	<0.0001(<0.0001,<0.0001)	6.6e-07	3e-07	<0.0001(<0.0001,<0.0001)	0.00101568	0.00100426	1.37e-05	-4.34907	***	3.82e-05	<0.0001	***<0.0001
Shuttleworthia	<0.0001(<0.0001,<0.0001)	3.6655e-05	7.15e-06	<0.0001(<0.0001,<0.0001)	0.0003532	0.000157	0.0168372	-2.39024	*	0.0282023	0.0168	* 0.0168
Actinobacillus	<0.0001(<0.0001,<0.0001)	3.14e-05	7.38e-06	<0.0001(<0.0001,0.0001)	0.00025891	0.000116	2.5e-10	-6.32701	***	1.2e-09	<0.0001	***<0.0001

## Sheet: S7 class.Wilcoxon_rank_sum_unpa
ID	HC.median	HC.mean	HC.se	SLE.median	SLE.mean	SLE.se	p-value	z-score	Sig_mark	q-value	fixp	fixps
Bacteroidia	0.2773(0.1741,0.3882)	0.298055	0.0113978	0.3422(0.2426,0.4245)	0.335228	0.0137411	0.0135533	-2.46889	*	0.0198782	0.0136	* 0.0136
Gammaproteobacteria	0.2112(0.076,0.3707)	0.248788	0.0139302	0.1067(0.0219,0.3025)	0.177354	0.0183301	0.000746555	-3.37189	***	0.0012634	0.0007	***0.0007
Fusobacteriia	0.0506(0.0225,0.1126)	0.0799812	0.00592969	0.1292(0.0811,0.1924)	0.142587	0.00855243	1.20301e-12	-7.10503	***	5.29323e-12	<0.0001	***<0.0001
Bacilli	0.0854(0.0451,0.1437)	0.114369	0.00725146	0.0545(0.0337,0.0807)	0.0682046	0.0056012	0.000108982	-3.86967	***	0.000266401	0.0001	***0.0001
Negativicutes	0.0584(0.0338,0.0997)	0.0766983	0.00473099	0.1387(0.078,0.1915)	0.142331	0.00879142	9.10391e-12	-6.82	***	3.3381e-11	<0.0001	***<0.0001
Actinobacteria	0.0848(0.0403,0.1651)	0.119887	0.00765818	0.0341(0.0197,0.061)	0.0479604	0.00448261	1.06298e-12	-7.1221	***	5.29323e-12	<0.0001	***<0.0001
Clostridia	0.0382(0.0237,0.0567)	0.0427127	0.00181418	0.047(0.0329,0.0657)	0.0490314	0.00224749	0.00726988	-2.68422	**	0.0114241	0.0073	** 0.0073
Saccharimonadia	0.0057(0.0024,0.01)	0.00853302	0.000703565	0.01(0.0057,0.0181)	0.0139672	0.00124077	1.83598e-06	-4.77069	***	5.04895e-06	<0.0001	***<0.0001
Campylobacteria	0.0001(<0.0001,0.0003)	0.00038446	5.66998e-05	0.0074(0.0044,0.0144)	0.0103845	0.000947396	1.78511e-43	-13.8256	***	3.92723e-42	<0.0001	***<0.0001
Coriobacteriia	0.001(0.0003,0.0022)	0.00197941	0.000191726	0.0018(0.0007,0.0041)	0.00333448	0.00043251	0.000437549	-3.51633	***	0.000802173	0.0004	***0.0004
Bacteria_unclassified	0.0015(0.0007,0.0031)	0.00243066	0.000188408	0.0002(<0.0001,0.0004)	0.00029583	3.46189e-05	1.89329e-31	-11.6664	***	1.38841e-30	<0.0001	***<0.0001
Cyanobacteriia	<0.0001(<0.0001,<0.0001)	0.00042992	0.000373156	<0.0001(<0.0001,<0.0001)	0.00144522	0.000660097	1.20714e-06	-4.85446	***	3.79388e-06	<0.0001	***<0.0001

## Sheet: S8 order.Wilcoxon_rank_sum_unpa
ID	HC.median	HC.mean	HC.se	SLE.median	SLE.mean	SLE.se	p-value	z-score	Sig_mark	q-value	fixp	fixps
Bacteroidales	0.2749(0.1728,0.3878)	0.295335	0.0114528	0.3213(0.2251,0.4237)	0.325612	0.0142756	0.044174	-2.01244	*	0.06249	0.0442	* 0.0442
Fusobacteriales	0.0506(0.0225,0.1126)	0.0799812	0.00592969	0.1292(0.0811,0.1924)	0.142587	0.00855243	1.2e-12	-7.10503	***	4.98e-12	<0.0001	***<0.0001
Veillonellales-Selenomonadales	0.0584(0.0338,0.0997)	0.0766957	0.00473106	0.1387(0.078,0.1915)	0.142329	0.00879133	9.1e-12	-6.82	***	3.52e-11	<0.0001	***<0.0001
Lactobacillales	0.0758(0.0352,0.1249)	0.103744	0.00704069	0.05(0.029,0.0743)	0.0622543	0.00541088	0.000631	-3.41792	***	0.00107643	0.0006	***0.0006
Micrococcales	0.0471(0.0203,0.0939)	0.0718414	0.00526775	0.0066(0.0026,0.0153)	0.0146393	0.00283816	2.6e-27	-10.8256	***	3.78e-26	<0.0001	***<0.0001
Pasteurellales	0.0282(0.0115,0.0731)	0.0567202	0.00505975	0.011(0.0045,0.0228)	0.0197325	0.00263691	5.69e-09	-5.82575	***	1.57e-08	<0.0001	***<0.0001
Lachnospirales	0.0158(0.0103,0.0243)	0.0192423	0.000904	0.0312(0.0234,0.0465)	0.0354216	0.00186308	1.49e-14	-7.6883	***	7.21e-14	<0.0001	***<0.0001
Peptostreptococcales-Tissierellales	0.0179(0.0095,0.029)	0.022355	0.0013427	0.0066(0.0032,0.0098)	0.00740467	0.000553	3.15e-19	-8.96321	***	2.29e-18	<0.0001	***<0.0001
Saccharimonadales	0.0057(0.0024,0.01)	0.00853302	0.000704	0.01(0.0057,0.0181)	0.0139672	0.00124077	1.84e-06	-4.77069	***	4.1e-06	<0.0001	***<0.0001
Oceanospirillales	<0.0001(<0.0001,0.0006)	0.0105098	0.00412912	<0.0001(<0.0001,<0.0001)	3.01e-05	8.08e-06	4.06e-13	-7.25352	***	1.81e-12	<0.0001	***<0.0001
Flavobacteriales	0.0009(0.0004,0.003)	0.00269086	0.000349	0.0032(0.0013,0.0117)	0.00958159	0.00168618	1.35e-10	-6.42116	***	3.92e-10	<0.0001	***<0.0001
Erysipelotrichales	0.0037(0.0022,0.0067)	0.00489249	0.000273	0.003(0.0017,0.0045)	0.00379703	0.00038	0.00995591	-2.57736	**	0.0156066	0.01	** 0.01
Staphylococcales	0.0027(0.0012,0.0064)	0.00530714	0.000479	0.0012(0.0007,0.0021)	0.00196102	0.000262	1.35e-08	-5.67993	***	3.55e-08	<0.0001	***<0.0001
Enterobacterales	<0.0001(<0.0001,0.0018)	0.00624389	0.00140027	<0.0001(<0.0001,<0.0001)	7.96e-06	3.19e-06	4.07e-11	-6.60155	***	1.31e-10	<0.0001	***<0.0001
Campylobacterales	0.0001(<0.0001,0.0003)	0.00038446	5.67e-05	0.0074(0.0044,0.0144)	0.0103845	0.000947	1.79e-43	-13.8256	***	1.04e-41	<0.0001	***<0.0001
Coriobacteriales	0.001(0.0003,0.0022)	0.00197941	0.000192	0.0018(0.0007,0.0041)	0.00333448	0.000433	0.000438	-3.51633	***	0.000769	0.0004	***0.0004
Clostridia_UCG-014	0.0003(0.0001,0.0009)	0.000720845	7.45e-05	0.0031(0.001,0.0073)	0.00579471	0.00075	1.12e-20	-9.32426	***	1.3e-19	<0.0001	***<0.0001
Bacteria_unclassified	0.0015(0.0007,0.0031)	0.00243066	0.000188	0.0002(<0.0001,0.0004)	0.00029583	3.46e-05	1.89e-31	-11.6664	***	3.66e-30	<0.0001	***<0.0001
Rhizobiales	<0.0001(<0.0001,0.0002)	0.00173997	0.000688	<0.0001(<0.0001,<0.0001)	0.00114288	0.00110382	1.18e-05	-4.38141	***	2.28e-05	<0.0001	***<0.0001
Pseudomonadales	<0.0001(<0.0001,<0.0001)	0.00138541	0.000851	0.0001(<0.0001,0.0004)	0.00129173	0.000465	9.58e-17	-8.30985	***	5.56e-16	<0.0001	***<0.0001
Corynebacteriales	<0.0001(<0.0001,0.0003)	0.00182741	0.000638	0.0002(<0.0001,0.0003)	0.000352	6.22e-05	0.0194133	-2.3375	*	0.0296308	0.0194	* 0.0194
Sphingomonadales	<0.0001(<0.0001,<0.0001)	8.335e-06	2.4e-06	<0.0001(<0.0001,0.0001)	0.00346078	0.00319651	7.75e-19	-8.86352	***	5e-18	<0.0001	***<0.0001
Chloroplast	<0.0001(<0.0001,<0.0001)	0.00042992	0.000373	<0.0001(<0.0001,<0.0001)	0.00144522	0.00066	1.21e-06	-4.85446	***	2.8e-06	<0.0001	***<0.0001
Xanthomonadales	<0.0001(<0.0001,<0.0001)	0.000998045	0.000434	<0.0001(<0.0001,<0.0001)	2.44e-06	9.33e-07	4.31e-11	-6.59312	***	1.31e-10	<0.0001	***<0.0001
Actinobacteria_unclassified	0.0005(0.0002,0.001)	0.00087391	0.000113	0.0001(<0.0001,0.0003)	0.00022986	2.79e-05	1.08e-11	-6.79563	***	3.91e-11	<0.0001	***<0.0001

## Sheet:  S9 family.Wilcoxon_rank_sum_u
ID	HC.median	HC.mean	HC.se	SLE.median	SLE.mean	SLE.se	p-value	z-score	Sig_mark	q-value	fixp	fixps
Prevotellaceae	0.1641(0.0746,0.2952)	0.206281	0.0119124	0.3019(0.1701,0.407)	0.300114	0.0156844	2.3e-07	-5.1731	***	5.84e-07	<0.0001	***<0.0001
Veillonellaceae	0.0582(0.0334,0.0991)	0.0759011	0.00469663	0.124(0.0706,0.1746)	0.131329	0.00836388	2.16e-10	-6.34973	***	8.31e-10	<0.0001	***<0.0001
Streptococcaceae	0.0565(0.0253,0.107)	0.0867578	0.00649538	0.0404(0.0229,0.0649)	0.0533008	0.00471985	0.0083034	-2.63948	**	0.0130842	0.0083	** 0.0083
Porphyromonadaceae	0.0387(0.0088,0.1221)	0.0877422	0.00771317	0.0076(0.0026,0.0284)	0.0232906	0.00329419	6.48e-10	-6.17837	***	2.41e-09	<0.0001	***<0.0001
Micrococcaceae	0.045(0.0193,0.093)	0.0695442	0.00514085	0.0064(0.0025,0.0153)	0.0144921	0.00282439	2.04e-23	-9.97128	***	3.02e-22	<0.0001	***<0.0001
Pasteurellaceae	0.0282(0.0115,0.0731)	0.0567202	0.00505975	0.011(0.0045,0.0228)	0.0197325	0.00263691	5.69e-09	-5.82575	***	1.97e-08	<0.0001	***<0.0001
Leptotrichiaceae	0.0081(0.0034,0.0224)	0.0217119	0.00304121	0.0483(0.024,0.1049)	0.0801664	0.00779021	4.73e-21	-9.41501	***	6.15e-20	<0.0001	***<0.0001
Lachnospiraceae	0.0158(0.0102,0.0242)	0.0191889	0.000902	0.0312(0.0231,0.0461)	0.035319	0.00186367	1.74e-15	-7.95876	***	1.2e-14	<0.0001	***<0.0001
Carnobacteriaceae	0.0092(0.004,0.0196)	0.0136883	0.000908	0.0055(0.0027,0.0099)	0.0082123	0.000857	0.000363	-3.56566	***	0.000674	0.0004	***0.0004
Saccharimonadaceae	0.0044(0.0018,0.0078)	0.00683277	0.000553	0.008(0.0046,0.0163)	0.0123189	0.00117819	4.95e-07	-5.02835	***	1.23e-06	<0.0001	***<0.0001
Peptostreptococcaceae	0.0086(0.0044,0.0149)	0.0112642	0.000724	0.0022(0.0008,0.004)	0.00302228	0.000301	2.74e-20	-9.22864	***	2.85e-19	<0.0001	***<0.0001
Anaerovoracaceae	0.0065(0.0037,0.0108)	0.00902632	0.00072	0.0033(0.0016,0.0051)	0.00364707	0.000253	2.05e-12	-7.03108	***	1.01e-11	<0.0001	***<0.0001
Halomonadaceae	<0.0001(<0.0001,0.0006)	0.0105098	0.00412912	<0.0001(<0.0001,<0.0001)	3.01e-05	8.08e-06	4.06e-13	-7.25352	***	2.22e-12	<0.0001	***<0.0001
Erysipelotrichaceae	0.0037(0.0022,0.0067)	0.004889	0.000273	0.003(0.0017,0.0045)	0.00379611	0.00038	0.0102651	-2.56677	*	0.0156996	0.0103	* 0.0103
Flavobacteriaceae	0.0007(0.0002,0.0021)	0.00230878	0.000326	0.0025(0.001,0.0099)	0.00859199	0.00158854	1.09e-10	-6.45369	***	4.37e-10	<0.0001	***<0.0001
Gemellaceae	0.0027(0.0012,0.0064)	0.0053044	0.000479	0.0012(0.0007,0.0021)	0.00195606	0.000261	1.39e-08	-5.67499	***	4.37e-08	<0.0001	***<0.0001
Selenomonadaceae	0.0002(<0.0001,0.0004)	0.000793	0.000195	0.0068(0.0022,0.0144)	0.0109693	0.00125237	9.18e-36	-12.4836	***	4.77e-34	<0.0001	***<0.0001
Enterobacteriaceae	<0.0001(<0.0001,0.0017)	0.00621771	0.00140067	<0.0001(<0.0001,<0.0001)	1.28e-06	6.37e-07	7.91e-14	-7.47173	***	4.57e-13	<0.0001	***<0.0001
Campylobacteraceae	0.0001(<0.0001,0.0003)	0.000384	5.67e-05	0.0074(0.0044,0.0144)	0.0103826	0.000947	1.79e-43	-13.8256	***	1.86e-41	<0.0001	***<0.0001
Atopobiaceae	0.001(0.0003,0.0022)	0.00197033	0.00019	0.0018(0.0007,0.0041)	0.0033219	0.000431	0.000434	-3.51845	***	0.000792	0.0004	***0.0004
Clostridia_UCG-014	0.0003(0.0001,0.0009)	0.000721	7.45e-05	0.0031(0.001,0.0073)	0.00579471	0.00075	1.12e-20	-9.32426	***	1.29e-19	<0.0001	***<0.0001
Bacteria_unclassified	0.0015(0.0007,0.0031)	0.00243066	0.000188	0.0002(<0.0001,0.0004)	0.000296	3.46e-05	1.89e-31	-11.6664	***	3.94e-30	<0.0001	***<0.0001
Micrococcales_unclassified	0.0013(0.0005,0.0032)	0.00229539	0.000186	<0.0001(<0.0001,0.0002)	0.000147	2.61e-05	4.72e-32	-11.784	***	1.64e-30	<0.0001	***<0.0001
Peptostreptococcales-Tissierellales	0.0005(0.0001,0.0018)	0.00198458	0.000268	0.0001(<0.0001,0.0009)	0.00073	0.00012	0.000155	-3.78338	***	0.000304	0.0002	***0.0002
Corynebacteriaceae	<0.0001(<0.0001,0.0002)	0.00177175	0.000638	0.0002(<0.0001,0.0003)	0.000352	6.22e-05	0.00161904	-3.15245	**	0.00285391	0.0016	** 0.0016
Sphingomonadaceae	<0.0001(<0.0001,<0.0001)	8.34e-06	2.4e-06	<0.0001(<0.0001,0.0001)	0.00346078	0.00319651	7.75e-19	-8.86352	***	6.2e-18	<0.0001	***<0.0001
Tannerellaceae	0.0002(<0.0001,0.0006)	0.000911	0.000206	0.0006(0.0002,0.0015)	0.00164835	0.000302	1.17e-05	-4.38324	***	2.53e-05	<0.0001	***<0.0001
Lactobacillales_P5D1-392	0.0006(0.0002,0.0013)	0.00120468	0.000147	0.0001(<0.0001,0.0003)	0.000233	4.1e-05	6.9e-14	-7.4898	***	4.22e-13	<0.0001	***<0.0001
Rhizobiaceae	<0.0001(<0.0001,<0.0001)	0.000702	0.00027	<0.0001(<0.0001,<0.0001)	0.00101622	0.00100425	3.27e-08	-5.52649	***	9.71e-08	<0.0001	***<0.0001
Chloroplast	<0.0001(<0.0001,<0.0001)	0.00043	0.000373	<0.0001(<0.0001,<0.0001)	0.00144522	0.00066	1.21e-06	-4.85446	***	2.92e-06	<0.0001	***<0.0001
Devosiaceae	<0.0001(<0.0001,<0.0001)	0.00103392	0.000418	<0.0001(<0.0001,<0.0001)	7.31e-06	2.12e-06	7.22e-09	-5.78562	***	2.42e-08	<0.0001	***<0.0001
Xanthomonadaceae	<0.0001(<0.0001,<0.0001)	0.000998	0.000434	<0.0001(<0.0001,<0.0001)	2.44e-06	9.33e-07	4.31e-11	-6.59312	***	1.79e-10	<0.0001	***<0.0001
Actinobacteria_unclassified	0.0005(0.0002,0.001)	0.000874	0.000113	0.0001(<0.0001,0.0003)	0.00023	2.79e-05	1.08e-11	-6.79563	***	4.88e-11	<0.0001	***<0.0001
Weeksellaceae	0.0002(<0.0001,0.0004)	0.000382	4.33e-05	0.0004(0.0001,0.001)	0.00099	0.000221	4.83e-05	-4.06371	***	9.85e-05	<0.0001	***<0.0001
Lactobacillaceae	<0.0001(<0.0001,<0.0001)	0.000613	0.000168	<0.0001(<0.0001,<0.0001)	5.91e-05	3.13e-05	0.00527729	-2.7896	**	0.0085756	0.0053	** 0.0053

## Sheet: S10 lefse.data
class	HC	HC	HC	HC	HC	HC	HC	HC	HC	HC	HC	HC	HC	SLE	SLE	SLE	SLE	SLE	HC	HC	SLE	HC	SLE	SLE	HC	SLE	HC	HC	HC	HC	HC	HC	HC	HC	HC	HC	HC	HC	HC	HC	HC	HC	HC	HC	SLE	HC	HC	HC	HC
d__Bacteria	1000000	1000000	1000000	1000000	1000000	1000000	1000000	1000000	1000000	1000000	1000000	1000000	1000000	1000000	1000000	1000000	1000000	1000000	1000000	1000000	1000000	1000000	1000000	1000000	1000000	1000000	1000000	1000000	1000000	1000000	1000000	1000000	1000000	1000000	1000000	1000000	1000000	1000000	1000000	1000000	1000000	1000000	1000000	1000000	1000000	1000000	1000000	1000000	1000000
d__Bacteria|p__Bacteroidota	200343	218033	290390	375093	308932	503972	268168	192165	115265	61563	395357	282077	375089	486238	246791	346626	134295	201835	297413	398420	246942	68464	149882	110701	292061	292185	190808	173141	190321	368118	333162	354419	214455	367873	524554	145724	500782	303946	235094	604316	225382	488122	160685	225371	156602	695396	328740	386886	161195
d__Bacteria|p__Fusobacteriota	234419	28123	57457	82536	39233	153554	3309	49607	16622	13300	207252	101221	32015	22795	128749	97764	249858	235271	144018	385089	174557	8194	111035	390530	21651	195136	5545	36644	37776	99289	119100	200954	162434	29218	115725	23118	89670	40477	223283	22164	144781	109957	334346	189074	66901	962	33952	740	61888
d__Bacteria|p__Firmicutes	366141	210574	156584	166181	192669	132554	433739	206047	340193	209436	158109	258234	313733	388556	88963	128556	243374	273324	202669	146233	90290	304183	214901	58923	229596	269388	88273	487812	403484	180117	273961	202475	198812	173784	155688	55684	148591	388356	399457	235688	222377	182019	83699	189824	81666	180615	167276	484416	302524
d__Bacteria|p__Proteobacteria	121373	266279	412374	326591	420560	144847	6632	415032	7869	209296	74795	98514	156271	17624	483414	390615	325302	136291	320104	50788	460068	185515	431053	414362	269924	131108	687695	63508	208051	283413	107901	175920	302907	307838	139820	747308	189248	169892	7404	72164	299614	150323	366223	339748	679803	59719	344729	3255	157332
d__Bacteria|p__Actinobacteriota	65691	271468	72275	31220	33720	36932	208566	115653	470397	491089	153175	229648	109431	73807	33784	26918	37683	129032	28830	9168	7564	417744	79916	10603	182570	82272	24726	220652	136678	59397	142560	42876	114613	70615	54324	22622	60883	90023	109160	59913	74244	33485	27195	39043	13133	54865	108407	120022	278327
d__Bacteria|p__Patescibacteria	9879	3087	7092	17539	2418	26804	4855	19987	35211	14563	9580	27780	8486	7340	14692	5473	2871	18545	2973	8225	16641	13324	4497	4167	1767	17333	1955	17324	18475	8460	21952	20767	5445	47778	8030	4263	9023	1811	19293	3408	28450	31745	26706	15724	497	3727	9365	2660	34553
d__Bacteria|p__Campilobacterota	293	1776	366	503	0	60	0	38	0	0	82	112	69	1559	3055	2441	4701	4473	34	40	3124	88	5474	10134	221	11874	0	126	56	376	0	1545	457	0	223	84	59	4756	919	149	3482	3755	613	701	608	0	0	82	82
d__Bacteria|p__Cyanobacteria	0	0	0	0	0	0	74404	0	0	0	0	0	0	82	0	0	0	0	0	0	0	37	15	0	0	36	0	43	0	0	0	0	0	0	0	0	0	0	3334	0	23	0	0	0	0	0	0	0	0
d__Bacteria|p__Spirochaetota	0	58	0	0	0	66	0	0	0	0	0	0	0	1732	319	531	795	872	0	0	490	0	2632	381	0	460	0	153	30	0	0	275	156	42	0	0	49	301	931	0	1109	54	61	32	53	0	0	0	0
d__Bacteria|p__Bacteria_unclassified	1861	602	3437	337	2406	1211	327	1471	14390	660	1623	2414	4873	110	233	1076	1081	328	3878	2037	304	2423	32	164	2210	208	998	349	5104	830	1364	769	721	2852	1636	1149	1695	202	163	2198	479	540	472	461	737	4676	7531	1939	4099
d__Bacteria|p__Synergistota	0	0	25	0	62	0	0	0	0	0	27	0	33	157	0	0	40	29	81	0	20	0	322	35	0	0	0	126	0	0	0	0	0	0	0	0	0	135	861	0	59	0	0	22	0	40	0	0	0
d__Bacteria|p__Desulfobacterota	0	0	0	0	0	0	0	0	53	93	0	0	0	0	0	0	0	0	0	0	0	28	192	0	0	0	0	0	0	0	0	0	0	0	0	0	0	31	69	0	0	0	0	0	0	0	0	0	0
d__Bacteria|p__Chloroflexi	0	0	0	0	0	0	0	0	0	0	0	0	0	0	0	0	0	0	0	0	0	0	49	0	0	0	0	122	25	0	0	0	0	0	0	0	0	33	32	0	0	0	0	0	0	0	0	0	0
d__Bacteria|p__Planctomycetota	0	0	0	0	0	0	0	0	0	0	0	0	0	0	0	0	0	0	0	0	0	0	0	0	0	0	0	0	0	0	0	0	0	0	0	0	0	0	0	0	0	0	0	0	0	0	0	0	0
d__Bacteria|p__Verrucomicrobiota	0	0	0	0	0	0	0	0	0	0	0	0	0	0	0	0	0	0	0	0	0	0	0	0	0	0	0	0	0	0	0	0	0	0	0	48	0	37	0	0	0	0	0	0	0	0	0	0	0
d__Bacteria|p__Bacteroidota|c__Bacteroidia	200343	218033	290390	375093	308932	503972	268168	192165	115265	61563	395357	282077	375089	486238	246791	346626	134295	201835	297413	398420	246942	68464	149882	110701	292061	292185	190808	173141	190321	368118	333162	354419	214455	367873	524554	145724	500782	303946	235094	604316	225382	488122	160685	225371	156602	695396	328740	386886	161195
d__Bacteria|p__Fusobacteriota|c__Fusobacteriia	234419	28123	57457	82536	39233	153554	3309	49607	16622	13300	207252	101221	32015	22795	128749	97764	249858	235271	144018	385089	174557	8194	111035	390530	21651	195136	5545	36644	37776	99289	119100	200954	162434	29218	115725	23118	89670	40477	223283	22164	144781	109957	334346	189074	66901	962	33952	740	61888
d__Bacteria|p__Firmicutes|c__Negativicutes	169929	61879	38773	85407	59211	41836	6983	50523	28006	25465	66496	79745	129835	249813	26361	66132	40628	118052	54605	51735	17924	23563	26098	11203	105917	178535	26547	191213	31547	98650	72975	106736	52757	26546	78640	34404	69635	150750	230831	157918	72852	118659	29766	63601	14906	55602	24315	53886	61794
d__Bacteria|p__Proteobacteria|c__Gammaproteobacteria	121189	266279	412374	326591	420560	144847	5635	413776	7734	187760	74795	98514	156233	17601	483359	390615	325261	136216	320104	50788	460047	184718	429942	414362	269924	131108	687695	61285	204995	283225	105893	175851	302507	307637	139820	747308	189248	165471	5767	72121	299588	150323	366223	339718	679803	59628	344729	3255	157250
d__Bacteria|p__Firmicutes|c__Bacilli	121038	111825	68039	31388	115547	32186	407125	82339	278145	160947	66016	117945	142719	79051	27778	31492	185607	68276	93532	48092	26604	224870	121420	19492	99899	50954	46127	263501	334863	39824	147198	58239	102229	80232	50973	11758	54525	207131	123329	35504	85044	24485	17632	67694	45317	83186	104357	423967	124204
d__Bacteria|p__Actinobacteriota|c__Actinobacteria	63665	266052	71305	28219	33477	35990	196532	113452	462027	488746	151615	225070	108549	71143	33669	26128	37375	122907	28784	9129	7302	412271	79901	10530	181578	79735	24393	206502	135749	56447	137069	40012	112975	70534	53561	22400	60156	83744	97877	59728	73226	26906	26920	37914	13133	54593	108221	115611	272630
d__Bacteria|p__Patescibacteria|c__Saccharimonadia	6564	2526	5084	15142	2129	15021	4789	16140	26629	14481	8113	24215	4325	7285	8015	4852	2791	18278	1530	5085	7634	13178	2923	1605	1767	17059	1911	17013	10002	8195	18370	4836	4991	16339	7208	2025	6786	1720	19231	1838	13247	18127	7274	6531	147	3216	5119	2660	21416
d__Bacteria|p__Firmicutes|c__Clostridia	74053	36694	49772	49282	17723	58492	19438	72989	33475	22836	25483	59841	39591	59366	34683	30534	16973	86465	54164	46277	45762	55156	67383	28196	23560	39559	15503	32166	37020	41176	53673	36462	43730	66973	23961	9303	23414	30334	44415	41708	64423	38463	36278	58529	21443	41518	38216	5755	115472
d__Bacteria|p__Campilobacterota|c__Campylobacteria	293	1776	366	503	0	60	0	38	0	0	82	112	69	1559	3055	2441	4701	4473	34	40	3124	88	5474	10134	221	11874	0	126	56	376	0	1545	457	0	223	84	59	4756	919	149	3482	3755	613	701	608	0	0	82	82
d__Bacteria|p__Actinobacteriota|c__Coriobacteriia	2026	5416	970	3001	243	942	12034	2201	8370	2343	1560	4578	882	2664	115	790	308	6125	46	39	262	5473	15	73	992	2537	333	14150	929	2950	5491	2864	1638	81	763	222	727	6279	11283	185	1018	6579	275	1129	0	272	186	4411	5697
d__Bacteria|p__Patescibacteria|c__Gracilibacteria	3315	561	2008	2397	289	11783	66	3847	8582	82	1467	3565	4161	55	6677	621	80	267	1443	3140	9007	146	1574	2562	0	274	44	311	8473	265	3582	15931	454	31439	822	2238	2237	91	62	1570	15203	13618	19432	9193	350	511	4246	0	13137
d__Bacteria|p__Proteobacteria|c__Alphaproteobacteria	184	0	0	0	0	0	997	1256	135	21536	0	0	38	23	55	0	41	75	0	0	21	797	1111	0	0	0	0	2223	3056	188	2008	69	400	201	0	0	0	4421	1637	43	26	0	0	30	0	91	0	0	82
d__Bacteria|p__Cyanobacteria|c__Cyanobacteriia	0	0	0	0	0	0	74404	0	0	0	0	0	0	82	0	0	0	0	0	0	0	37	15	0	0	36	0	43	0	0	0	0	0	0	0	0	0	0	3334	0	23	0	0	0	0	0	0	0	0
d__Bacteria|p__Spirochaetota|c__Spirochaetia	0	58	0	0	0	66	0	0	0	0	0	0	0	1732	319	531	795	872	0	0	490	0	2632	381	0	460	0	153	30	0	0	275	156	42	0	0	49	301	931	0	1109	54	61	32	53	0	0	0	0
d__Bacteria|p__Bacteria_unclassified|c__Bacteria_unclassified	1861	602	3437	337	2406	1211	327	1471	14390	660	1623	2414	4873	110	233	1076	1081	328	3878	2037	304	2423	32	164	2210	208	998	349	5104	830	1364	769	721	2852	1636	1149	1695	202	163	2198	479	540	472	461	737	4676	7531	1939	4099
d__Bacteria|p__Synergistota|c__Synergistia	0	0	25	0	62	0	0	0	0	0	27	0	33	157	0	0	40	29	81	0	20	0	322	35	0	0	0	126	0	0	0	0	0	0	0	0	0	135	861	0	59	0	0	22	0	40	0	0	0
d__Bacteria|p__Firmicutes|c__Firmicutes_unclassified	1121	176	0	104	188	40	193	196	567	188	114	703	1588	326	141	398	166	531	368	129	0	594	0	32	220	340	96	932	54	467	115	1038	96	33	2114	219	1017	141	882	558	58	412	23	0	0	309	388	808	1054
d__Bacteria|p__Desulfobacterota|c__Desulfobulbia	0	0	0	0	0	0	0	0	26	93	0	0	0	0	0	0	0	0	0	0	0	28	192	0	0	0	0	0	0	0	0	0	0	0	0	0	0	31	69	0	0	0	0	0	0	0	0	0	0
d__Bacteria|p__Chloroflexi|c__Anaerolineae	0	0	0	0	0	0	0	0	0	0	0	0	0	0	0	0	0	0	0	0	0	0	49	0	0	0	0	122	25	0	0	0	0	0	0	0	0	33	32	0	0	0	0	0	0	0	0	0	0
d__Bacteria|p__Planctomycetota|c__Planctomycetota_OM190	0	0	0	0	0	0	0	0	0	0	0	0	0	0	0	0	0	0	0	0	0	0	0	0	0	0	0	0	0	0	0	0	0	0	0	0	0	0	0	0	0	0	0	0	0	0	0	0	0
d__Bacteria|p__Verrucomicrobiota|c__Verrucomicrobiae	0	0	0	0	0	0	0	0	0	0	0	0	0	0	0	0	0	0	0	0	0	0	0	0	0	0	0	0	0	0	0	0	0	0	0	48	0	37	0	0	0	0	0	0	0	0	0	0	0
d__Bacteria|p__Desulfobacterota|c__Desulfovibrionia	0	0	0	0	0	0	0	0	27	0	0	0	0	0	0	0	0	0	0	0	0	0	0	0	0	0	0	0	0	0	0	0	0	0	0	0	0	0	0	0	0	0	0	0	0	0	0	0	0
d__Bacteria|p__Bacteroidota|c__Bacteroidia|o__Bacteroidales	198186	217477	288670	373559	306556	498493	268100	190122	115017	60792	391437	280436	374666	485129	219744	342883	129126	192452	296613	390756	187669	68377	128908	89947	291818	290357	190657	172306	174350	363556	332158	350316	202612	342225	524313	143933	500525	302953	234615	603836	181305	486106	141636	212238	151038	695350	328306	386844	159832
d__Bacteria|p__Fusobacteriota|c__Fusobacteriia|o__Fusobacteriales	234419	28123	57457	82536	39233	153554	3309	49607	16622	13300	207252	101221	32015	22795	128749	97764	249858	235271	144018	385089	174557	8194	111035	390530	21651	195136	5545	36644	37776	99289	119100	200954	162434	29218	115725	23118	89670	40477	223283	22164	144781	109957	334346	189074	66901	962	33952	740	61888
d__Bacteria|p__Firmicutes|c__Negativicutes|o__Veillonellales-Selenomonadales	169929	61879	38773	85407	59211	41836	6983	50523	28006	25465	66496	79745	129835	249813	26361	66132	40628	118052	54605	51735	17924	23563	26077	11203	105917	178535	26547	191213	31547	98650	72975	106736	52698	26546	78515	34404	69635	150750	230831	157918	72852	118659	29766	63601	14906	55602	24315	53886	61794
d__Bacteria|p__Proteobacteria|c__Gammaproteobacteria|o__Burkholderiales	80728	10817	389793	298190	326845	68793	531	135538	3558	1512	25921	44822	57234	2155	459804	385596	273442	123016	175058	5634	442271	9464	325245	392045	257571	115765	664495	2187	79560	261546	61293	164068	195901	267845	97324	730810	128213	65853	1468	51173	177361	129222	340396	181847	641997	3552	303775	201	113603
d__Bacteria|p__Firmicutes|c__Bacilli|o__Lactobacillales	105759	103389	49654	23952	111574	19063	399374	69988	271666	156779	46136	101190	135705	74802	26106	28384	173557	54063	79824	40370	23780	202990	112539	17352	98451	46783	44713	250774	294532	32018	124646	46481	72507	59507	41582	9150	45927	192290	117716	30004	64400	16772	12969	48371	43077	74728	96419	422248	105090
d__Bacteria|p__Proteobacteria|c__Gammaproteobacteria|o__Pasteurellales	39840	112403	20942	26555	89513	70870	1464	270325	3882	1354	35106	40484	98828	14986	23259	4910	51516	13044	144542	45119	17740	169897	101865	22240	12170	15177	23200	842	46266	17214	19780	9022	105285	38954	42435	16426	60542	57420	536	20675	100353	18766	23941	143328	37402	55799	40707	3054	43197
d__Bacteria|p__Actinobacteriota|c__Actinobacteria|o__Micrococcales	31283	87247	59428	6175	25408	21567	39671	51783	317025	233023	97896	135288	90931	22026	2140	9731	8752	38359	24698	3233	2600	165195	32579	4338	166666	7045	14925	113108	93438	26602	76953	17252	60590	56918	30370	20328	37343	50646	21858	47617	28852	7107	21502	17322	8091	45468	90809	60333	141049
d__Bacteria|p__Proteobacteria|c__Gammaproteobacteria|o__Oceanospirillales	406	0	0	0	0	0	3330	6770	205	175871	0	0	56	0	0	0	0	18	253	0	0	4967	202	0	125	0	0	15946	18966	524	9773	104	1014	588	61	42	50	38638	2550	82	0	0	0	0	0	192	181	0	331
d__Bacteria|p__Patescibacteria|c__Saccharimonadia|o__Saccharimonadales	6564	2526	5084	15142	2129	15021	4789	16140	26629	14481	8113	24215	4325	7285	8015	4852	2791	18278	1530	5085	7634	13178	2923	1605	1767	17059	1911	17013	10002	8195	18370	4836	4991	16339	7208	2025	6786	1720	19231	1838	13247	18127	7274	6531	147	3216	5119	2660	21416
d__Bacteria|p__Firmicutes|c__Clostridia|o__Peptostreptococcales-Tissierellales	36518	17959	40536	39580	7804	41187	8548	20888	12630	5460	14290	26050	13570	8891	5664	6974	4060	14060	30306	14544	21476	23124	17336	3606	2811	10016	9677	7687	19656	21880	32418	18006	20322	34999	11391	4564	12121	16225	21473	28362	29525	18437	11179	24585	8363	30623	26982	3116	61574
d__Bacteria|p__Firmicutes|c__Clostridia|o__Lachnospirales	36524	17459	8248	8046	9581	14936	9637	50599	20589	12678	10282	32706	25358	50152	24879	22272	11093	70404	23114	31304	21065	31338	46284	24066	20574	24197	5677	24193	16800	17105	17303	18017	21970	31059	11839	3946	10592	12149	21762	12950	32729	19303	24450	32458	11171	10551	10768	2639	50961
d__Bacteria|p__Firmicutes|c__Bacilli|o__Erysipelotrichales	5856	4575	9051	5475	2585	4362	6747	6544	5462	1961	4708	8591	1223	3219	509	2340	1660	11158	2171	2037	944	18296	1087	484	523	3028	1014	10533	8722	5217	10924	6507	12124	2453	6649	1991	5724	8453	5271	3924	2174	6521	1976	6033	138	5127	3279	866	15608
d__Bacteria|p__Actinobacteriota|c__Actinobacteria|o__Actinomycetales	30985	108162	11559	21519	7772	14124	156425	60979	141620	254437	52870	87990	16203	47667	31426	15980	26534	83913	4010	5651	4611	208736	47000	6192	14504	71321	5208	91379	41756	29182	59459	22199	51790	13429	22109	2072	21626	31950	74541	11465	43971	19367	5347	20461	4970	8799	16908	53003	129250
d__Bacteria|p__Campilobacterota|c__Campylobacteria|o__Campylobacterales	293	1776	366	503	0	60	0	38	0	0	82	112	69	1559	3055	2441	4701	4473	34	40	3124	88	5474	10134	221	11874	0	126	56	376	0	1545	457	0	223	84	59	4756	919	149	3482	3755	613	701	608	0	0	82	82
d__Bacteria|p__Firmicutes|c__Bacilli|o__Staphylococcales	9077	3727	8832	1673	1346	8220	984	5443	930	2207	14698	7861	4863	533	931	714	10047	3019	10250	5362	1674	3022	6645	1577	891	723	360	2154	30630	2392	10970	4982	17164	16932	2682	577	2431	6324	192	1114	17838	789	1868	12803	2026	2810	3771	770	3060
d__Bacteria|p__Proteobacteria|c__Gammaproteobacteria|o__Enterobacterales	0	142802	1609	1784	4202	5153	29	117	30	424	13548	13176	27	31	0	0	0	0	0	0	0	0	48	0	0	0	0	41858	58839	3849	14419	2517	29	0	0	0	443	994	343	0	21194	2317	1886	14398	0	0	0	0	0
d__Bacteria|p__Actinobacteriota|c__Coriobacteriia|o__Coriobacteriales	2026	5416	970	3001	243	942	12034	2201	8370	2343	1560	4578	882	2664	115	790	308	6125	46	39	262	5473	15	73	992	2537	333	14150	929	2950	5491	2864	1638	81	763	222	727	6279	11283	185	1018	6579	275	1129	0	272	186	4411	5697
d__Bacteria|p__Firmicutes|c__Clostridia|o__Clostridia_UCG-014	446	65	648	1388	183	2064	1172	1140	204	3103	808	767	401	187	2917	1056	1009	1908	216	321	2458	258	1545	524	102	4902	46	246	311	2098	3726	303	1108	693	338	83	392	330	853	259	1861	590	549	1001	134	177	120	0	2195
d__Bacteria|p__Patescibacteria|c__Gracilibacteria|o__Gracilibacteria_Absconditabacteriales_(SR1)	3252	561	1969	2316	289	11783	66	3847	8532	82	1066	3565	4100	55	5046	621	80	267	1268	3095	8921	146	1562	2384	0	207	44	268	8119	265	3582	15931	454	3276	822	2238	2237	91	62	1570	14363	13567	19432	9193	350	511	4246	0	13137
d__Bacteria|p__Actinobacteriota|c__Actinobacteria|o__Corynebacteriales	63	70198	89	0	0	33	161	116	668	925	149	58	331	336	0	176	1894	187	0	0	69	37254	240	0	28	61	4024	457	370	73	107	0	211	36	0	0	0	386	437	0	97	0	0	0	49	87	132	42	93
d__Bacteria|p__Proteobacteria|c__Gammaproteobacteria|o__Xanthomonadales	103	0	0	0	0	0	263	419	29	8445	0	0	0	0	0	0	0	0	0	0	0	222	21	0	32	0	0	414	733	0	492	39	40	40	0	0	0	1071	201	0	0	0	0	0	0	44	0	0	70
d__Bacteria|p__Bacteroidota|c__Bacteroidia|o__Flavobacteriales	2157	556	1632	1534	2299	5417	68	2043	248	771	3891	1641	334	987	27047	3743	5169	9383	760	7626	59195	87	20955	20754	243	1828	151	793	15971	4529	975	4103	11843	25573	241	1746	257	962	409	445	43920	2016	19049	13102	5534	46	371	42	1363
d__Bacteria|p__Proteobacteria|c__Alphaproteobacteria|o__Rhizobiales	154	0	0	0	0	0	887	1193	135	20161	0	0	38	0	31	0	41	0	0	0	0	736	172	0	0	0	0	1874	2961	159	1987	69	400	201	0	0	0	4229	564	43	0	0	0	0	0	91	0	0	82
d__Bacteria|p__Proteobacteria|c__Alphaproteobacteria|o__Sphingomonadales	0	0	0	0	0	0	0	0	0	73	0	0	0	23	24	0	0	75	0	0	0	61	661	0	0	0	0	0	0	29	0	0	0	0	0	0	0	92	36	0	0	0	0	30	0	0	0	0	0
d__Bacteria|p__Cyanobacteria|c__Cyanobacteriia|o__Chloroplast	0	0	0	0	0	0	74404	0	0	0	0	0	0	82	0	0	0	0	0	0	0	37	15	0	0	36	0	43	0	0	0	0	0	0	0	0	0	0	3334	0	23	0	0	0	0	0	0	0	0
d__Bacteria|p__Proteobacteria|c__Gammaproteobacteria|o__Pseudomonadales	0	164	0	0	0	31	18	48	30	129	0	0	31	429	0	109	109	89	251	35	36	0	2431	77	0	140	0	0	97	0	25	101	83	44	0	0	0	1469	636	99	627	0	0	145	339	0	0	0	0
d__Bacteria|p__Firmicutes|c__Clostridia|o__Peptococcales	0	344	94	45	0	0	24	17	0	0	0	0	0	78	1223	115	654	75	0	0	518	0	1827	0	0	444	0	0	69	0	0	31	180	0	0	0	0	426	0	0	22	47	31	110	1746	0	0	0	0
d__Bacteria|p__Proteobacteria|c__Alphaproteobacteria|o__Caulobacterales	30	0	0	0	0	0	57	63	0	1302	0	0	0	0	0	0	0	0	0	0	0	0	0	0	0	0	0	263	95	0	21	0	0	0	0	0	0	100	124	0	26	0	0	0	0	0	0	0	0
d__Bacteria|p__Patescibacteria|c__Gracilibacteria|o__Gracilibacteria	63	0	39	81	0	0	0	0	50	0	373	0	61	0	1631	0	0	0	175	45	86	0	12	102	0	67	0	0	81	0	0	0	0	28163	0	0	0	0	0	0	783	0	0	0	0	0	0	0	0
d__Bacteria|p__Actinobacteriota|c__Actinobacteria|o__Bifidobacteriales	0	88	37	0	0	0	50	20	25	31	0	53	97	208	0	0	0	21	0	0	0	78	30	0	0	261	0	195	76	92	0	0	23	0	0	0	0	206	101	0	0	0	0	0	23	52	0	0	80
d__Bacteria|p__Spirochaetota|c__Spirochaetia|o__Spirochaetales	0	58	0	0	0	66	0	0	0	0	0	0	0	1732	319	531	795	872	0	0	490	0	2632	381	0	460	0	153	30	0	0	275	156	42	0	0	49	301	931	0	1109	54	61	32	53	0	0	0	0
d__Bacteria|p__Firmicutes|c__Bacilli|o__Bacilli_RF39	57	49	293	182	42	514	0	0	0	0	0	0	0	0	63	54	0	0	0	75	144	119	0	39	0	326	0	40	193	96	384	0	81	40	0	40	0	0	0	368	354	357	749	262	0	42	56	0	401
d__Bacteria|p__Proteobacteria|c__Gammaproteobacteria|o__Cardiobacteriales	83	93	30	62	0	0	0	297	0	25	150	32	0	0	296	0	110	49	0	0	0	58	130	0	26	26	0	38	501	67	111	0	125	133	0	0	0	26	33	0	53	0	0	0	65	0	0	0	49
d__Bacteria|p__Firmicutes|c__Clostridia|o__Oscillospirales	94	285	0	0	0	65	57	212	0	1595	18	26	29	58	0	0	0	0	0	0	0	231	146	0	0	0	0	40	102	32	141	72	96	112	57	94	100	1165	327	0	139	0	0	37	0	0	0	0	0
d__Bacteria|p__Firmicutes|c__Clostridia|o__Clostridia_vadinBB60_group	0	582	0	0	0	0	0	0	0	0	51	28	0	0	0	0	0	0	0	0	0	0	245	0	0	0	0	0	0	0	0	0	0	0	0	0	0	39	0	0	123	0	0	53	0	0	0	0	0
d__Bacteria|p__Proteobacteria|c__Alphaproteobacteria|o__Rickettsiales	0	0	0	0	0	0	53	0	0	0	0	0	0	0	0	0	0	0	0	0	0	0	0	0	0	0	0	86	0	0	0	0	0	0	0	0	0	0	913	0	0	0	0	0	0	0	0	0	0
d__Bacteria|p__Firmicutes|c__Clostridia|o__Christensenellales	0	0	0	0	0	206	0	0	0	0	0	0	0	0	0	0	0	0	0	0	208	0	0	0	0	0	0	0	0	0	0	0	0	0	0	0	0	0	0	0	0	0	0	259	0	0	0	0	0
d__Bacteria|p__Bacteroidota|c__Bacteroidia|o__Sphingobacteriales	0	0	0	0	0	31	0	0	0	0	0	0	0	122	0	0	0	0	0	0	37	0	19	0	0	0	0	42	0	0	29	0	0	40	0	0	0	31	70	0	157	0	0	0	0	0	0	0	0
d__Bacteria|p__Bacteria_unclassified|c__Bacteria_unclassified|o__Bacteria_unclassified	1861	602	3437	337	2406	1211	327	1471	14390	660	1623	2414	4873	110	233	1076	1081	328	3878	2037	304	2423	32	164	2210	208	998	349	5104	830	1364	769	721	2852	1636	1149	1695	202	163	2198	479	540	472	461	737	4676	7531	1939	4099
d__Bacteria|p__Firmicutes|c__Bacilli|o__Mycoplasmatales	0	0	0	0	0	0	0	0	0	0	0	0	0	339	81	0	0	0	0	0	37	0	1138	0	0	94	0	0	0	0	0	0	0	0	0	0	0	0	113	0	56	24	0	0	0	0	0	0	0
d__Bacteria|p__Proteobacteria|c__Gammaproteobacteria|o__Gammaproteobacteria_unclassified	29	0	0	0	0	0	0	262	0	0	70	0	57	0	0	0	84	0	0	0	0	110	0	0	0	0	0	0	33	25	0	0	30	33	0	30	0	0	0	92	0	18	0	0	0	41	66	0	0
d__Bacteria|p__Synergistota|c__Synergistia|o__Synergistales	0	0	25	0	62	0	0	0	0	0	27	0	33	157	0	0	40	29	81	0	20	0	322	35	0	0	0	126	0	0	0	0	0	0	0	0	0	135	861	0	59	0	0	22	0	40	0	0	0
d__Bacteria|p__Firmicutes|c__Negativicutes|o__Acidaminococcales	0	0	0	0	0	0	0	0	0	0	0	0	0	0	0	0	0	0	0	0	0	0	21	0	0	0	0	0	0	0	0	0	59	0	125	0	0	0	0	0	0	0	0	0	0	0	0	0	0
d__Bacteria|p__Firmicutes|c__Firmicutes_unclassified|o__Firmicutes_unclassified	1121	176	0	104	188	40	193	196	567	188	114	703	1588	326	141	398	166	531	368	129	0	594	0	32	220	340	96	932	54	467	115	1038	96	33	2114	219	1017	141	882	558	58	412	23	0	0	309	388	808	1054
d__Bacteria|p__Firmicutes|c__Bacilli|o__Bacilli_unclassified	289	85	209	106	0	27	20	364	87	0	474	303	928	158	88	0	343	36	1287	248	25	443	11	40	34	0	40	0	786	101	274	269	353	1300	60	0	443	64	37	94	222	22	70	225	76	479	832	83	45
d__Bacteria|p__Patescibacteria|c__Gracilibacteria|o__Gracilibacteria_JGI_0000069-P22	0	0	0	0	0	0	0	0	0	0	28	0	0	0	0	0	0	0	0	0	0	0	0	76	0	0	0	43	273	0	0	0	0	0	0	0	0	0	0	0	57	51	0	0	0	0	0	0	0
d__Bacteria|p__Desulfobacterota|c__Desulfobulbia|o__Desulfobulbales	0	0	0	0	0	0	0	0	26	93	0	0	0	0	0	0	0	0	0	0	0	28	192	0	0	0	0	0	0	0	0	0	0	0	0	0	0	31	69	0	0	0	0	0	0	0	0	0	0
d__Bacteria|p__Actinobacteriota|c__Actinobacteria|o__Actinobacteria_unclassified	1334	357	192	525	251	266	225	554	2689	223	670	1681	987	906	103	241	195	404	76	199	22	1008	0	0	380	1047	236	1363	109	498	528	561	361	151	1082	0	1187	443	940	646	306	432	71	131	0	187	372	2233	2158
d__Bacteria|p__Firmicutes|c__Clostridia|o__Clostridia_unclassified	471	0	246	223	155	34	0	133	52	0	34	264	233	0	0	117	157	18	528	108	37	205	0	0	73	0	103	0	82	61	85	33	54	110	336	616	209	0	0	137	24	86	69	26	29	167	346	0	742
d__Bacteria|p__Bacteroidota|c__Bacteroidia|o__Bacteroidia_unclassified	0	0	88	0	77	31	0	0	0	0	29	0	89	0	0	0	0	0	40	38	41	0	0	0	0	0	0	0	0	33	0	0	0	35	0	45	0	0	0	35	0	0	0	31	30	0	63	0	0
d__Bacteria|p__Chloroflexi|c__Anaerolineae|o__Anaerolineales	0	0	0	0	0	0	0	0	0	0	0	0	0	0	0	0	0	0	0	0	0	0	49	0	0	0	0	122	25	0	0	0	0	0	0	0	0	33	32	0	0	0	0	0	0	0	0	0	0
d__Bacteria|p__Firmicutes|c__Bacilli|o__Bacillales	0	0	0	0	0	0	0	0	0	0	0	0	0	0	0	0	0	0	0	0	0	0	0	0	0	0	0	0	0	0	0	0	0	0	0	0	0	0	0	0	0	0	0	0	0	0	0	0	0
d__Bacteria|p__Actinobacteriota|c__Actinobacteria|o__Propionibacteriales	0	0	0	0	46	0	0	0	0	107	30	0	0	0	0	0	0	23	0	46	0	0	52	0	0	0	0	0	0	0	22	0	0	0	0	0	0	113	0	0	0	0	0	0	0	0	0	0	0
d__Bacteria|p__Proteobacteria|c__Alphaproteobacteria|o__Rhodospirillales	0	0	0	0	0	0	0	0	0	0	0	0	0	0	0	0	0	0	0	0	21	0	278	0	0	0	0	0	0	0	0	0	0	0	0	0	0	0	0	0	0	0	0	0	0	0	0	0	0
d__Bacteria|p__Planctomycetota|c__Planctomycetota_OM190|o__Planctomycetota_OM190	0	0	0	0	0	0	0	0	0	0	0	0	0	0	0	0	0	0	0	0	0	0	0	0	0	0	0	0	0	0	0	0	0	0	0	0	0	0	0	0	0	0	0	0	0	0	0	0	0
d__Bacteria|p__Verrucomicrobiota|c__Verrucomicrobiae|o__Verrucomicrobiales	0	0	0	0	0	0	0	0	0	0	0	0	0	0	0	0	0	0	0	0	0	0	0	0	0	0	0	0	0	0	0	0	0	0	0	48	0	37	0	0	0	0	0	0	0	0	0	0	0
d__Bacteria|p__Proteobacteria|c__Alphaproteobacteria|o__Rhodobacterales	0	0	0	0	0	0	0	0	0	0	0	0	0	0	0	0	0	0	0	0	0	0	0	0	0	0	0	0	0	0	0	0	0	0	0	0	0	0	0	0	0	0	0	0	0	0	0	0	0
d__Bacteria|p__Desulfobacterota|c__Desulfovibrionia|o__Desulfovibrionales	0	0	0	0	0	0	0	0	27	0	0	0	0	0	0	0	0	0	0	0	0	0	0	0	0	0	0	0	0	0	0	0	0	0	0	0	0	0	0	0	0	0	0	0	0	0	0	0	0
d__Bacteria|p__Bacteroidota|c__Bacteroidia|o__Bacteroidales|f__Prevotellaceae	135677	212967	80652	329556	168670	222408	267059	127742	92957	55959	148447	242672	105308	471666	104531	337631	91120	160552	18022	117918	70848	67427	54415	71813	291315	253178	177209	169025	29549	332013	299810	279906	77817	8365	498815	47896	462524	293707	219795	451673	83992	465694	38242	130483	33025	431727	72419	386125	97011
d__Bacteria|p__Fusobacteriota|c__Fusobacteriia|o__Fusobacteriales|f__Fusobacteriaceae	221502	27184	54312	75104	33180	133942	615	35916	1958	7246	186307	78690	30014	9923	105277	66332	235145	96724	142695	374846	153389	7747	94790	332039	13042	69128	3051	19315	19453	84319	96238	128521	117438	20730	44139	18170	46205	29826	17001	17131	88864	46111	290401	144496	63945	618	28012	382	38804
d__Bacteria|p__Firmicutes|c__Negativicutes|o__Veillonellales-Selenomonadales|f__Veillonellaceae	167895	61671	38552	85263	59141	41800	6983	50359	27702	24670	66342	79433	129709	232738	22233	64571	40315	106203	54463	51557	16777	23324	25389	10073	103622	173526	26371	188785	31331	98083	72807	102014	51949	26509	78145	34367	69240	150205	226509	157790	69821	109743	29766	63403	14599	55602	24315	53843	61420
d__Bacteria|p__Proteobacteria|c__Gammaproteobacteria|o__Burkholderiales|f__Neisseriaceae	78661	10526	387135	297468	322803	68464	531	133987	2451	623	25652	44400	56161	2046	444636	384281	272230	120305	172402	5369	440662	9415	321034	388709	256126	114958	660886	2018	77757	260619	60526	163549	195379	261192	96061	728715	126852	64433	1330	50770	176580	128670	339765	181495	641106	3349	298767	201	111417
d__Bacteria|p__Firmicutes|c__Bacilli|o__Lactobacillales|f__Streptococcaceae	96100	69578	42502	13254	97074	13543	369645	56466	248078	111739	25255	78962	105048	65576	20354	18058	152910	40824	56446	36876	19317	144613	95501	15728	92530	38322	40272	225340	244266	25089	106963	31236	52352	34160	31085	7533	32974	163272	112426	25154	46767	14628	8738	31792	32075	64050	78531	392230	85876
d__Bacteria|p__Proteobacteria|c__Gammaproteobacteria|o__Pasteurellales|f__Pasteurellaceae	39840	112403	20942	26555	89513	70870	1464	270325	3882	1354	35106	40484	98828	14986	23259	4910	51516	13044	144542	45119	17740	169897	101865	22240	12170	15177	23200	842	46266	17214	19780	9022	105285	38954	42435	16426	60542	57420	536	20675	100353	18766	23941	143328	37402	55799	40707	3054	43197
d__Bacteria|p__Bacteroidota|c__Bacteroidia|o__Bacteroidales|f__Porphyromonadaceae	59909	4067	207601	43725	136617	275340	812	61844	21490	3413	241761	36453	267420	10637	114188	4287	37101	23886	278203	270299	112292	811	73101	17851	356	18984	13070	2915	143965	31303	31838	49668	121579	333192	24783	95814	37156	6685	10051	151443	92327	15629	100252	81133	117810	263115	254709	682	62434
d__Bacteria|p__Fusobacteriota|c__Fusobacteriia|o__Fusobacteriales|f__Leptotrichiaceae	12917	939	3145	7432	6053	19612	2694	13691	14664	6054	20945	22531	2001	12872	23472	31432	14713	138547	1323	10243	21168	447	16245	58491	8609	126008	2494	17329	18323	14970	22862	72433	44996	8488	71586	4948	43465	10651	206282	5033	55917	63846	43945	44578	2956	344	5940	358	23084
d__Bacteria|p__Actinobacteriota|c__Actinobacteria|o__Micrococcales|f__Micrococcaceae	28816	86545	57928	6014	24907	21053	38148	50567	310069	232335	94339	130794	83489	21492	2113	9318	8717	38040	23844	3077	2600	163522	32556	4307	161150	6689	14244	110724	92969	25396	75842	16613	59914	55304	28020	18882	35766	49631	21610	43736	28462	6895	20966	16986	8073	43180	87937	53937	137788
d__Bacteria|p__Proteobacteria|c__Gammaproteobacteria|o__Oceanospirillales|f__Halomonadaceae	406	0	0	0	0	0	3330	6770	205	175871	0	0	56	0	0	0	0	18	253	0	0	4967	202	0	125	0	0	15946	18966	524	9773	104	1014	588	61	42	50	38638	2550	82	0	0	0	0	0	192	181	0	331
d__Bacteria|p__Patescibacteria|c__Saccharimonadia|o__Saccharimonadales|f__Saccharimonadaceae	5036	2393	4683	14912	2042	13406	3340	15415	25005	14425	7202	23577	3360	7064	7169	1826	2710	16649	935	1040	6345	12885	2567	1569	1050	16590	1408	15706	4291	8195	18149	4228	4849	9575	5093	1220	4370	1581	18328	1465	10140	15084	1239	5189	125	2754	2651	2307	19625
d__Bacteria|p__Firmicutes|c__Bacilli|o__Lactobacillales|f__Carnobacteriaceae	4150	20469	6199	10134	13535	5006	25544	11474	13868	39462	18741	19350	25447	4366	4380	9783	18641	12302	22526	2409	4326	49988	17005	1508	3716	7021	3091	22219	48099	5624	15935	13541	19263	24340	7981	1196	10671	26892	2404	3563	14686	1635	4012	14375	10750	8476	14733	17721	13658
d__Bacteria|p__Firmicutes|c__Clostridia|o__Peptostreptococcales-Tissierellales|f__Peptostreptococcaceae	30275	9929	22750	14784	4724	18318	3162	14790	2748	1940	6813	11085	5543	3422	4740	2947	2120	6470	12804	8393	9424	13624	9703	765	717	3978	5024	1506	7231	8563	20560	7304	9124	10133	6020	3689	7256	6209	9900	10812	16923	10387	6517	17660	4955	17489	16722	219	30025
d__Bacteria|p__Firmicutes|c__Clostridia|o__Lachnospirales|f__Lachnospiraceae	36524	17428	8219	8046	9581	14903	9637	50576	20589	12678	10247	32650	25358	50123	24358	22272	11060	70016	23085	31304	20709	31338	45434	24034	20574	24134	5644	24150	16624	17073	17240	18017	21949	30239	11839	3946	10592	12080	20992	12950	31990	19227	24283	32368	11171	10507	10704	2639	50961
d__Bacteria|p__Firmicutes|c__Clostridia|o__Peptostreptococcales-Tissierellales|f__Anaerovoracaceae	5818	7091	8384	17264	1875	10800	5222	6004	9853	1078	2726	14965	3020	5437	857	3851	1670	7528	9109	588	7626	9278	3883	2742	2065	4524	4653	5976	3616	12049	10103	10136	10771	1628	5184	875	4420	9228	10993	7782	6599	7668	1579	5481	605	10898	9869	2897	31387
d__Bacteria|p__Firmicutes|c__Bacilli|o__Erysipelotrichales|f__Erysipelotrichaceae	5856	4575	9051	5475	2585	4362	6747	6544	5462	1961	4708	8591	1223	3219	509	2340	1660	11158	2171	2037	944	18198	1087	484	523	3028	1014	10533	8722	5217	10924	6507	12124	2453	6649	1991	5724	8385	5271	3924	2174	6521	1976	6033	138	5127	3279	866	15608
d__Bacteria|p__Actinobacteriota|c__Actinobacteria|o__Actinomycetales|f__Actinomycetaceae	30985	108162	11559	21519	7772	14124	156425	60979	141620	254437	52870	87990	16203	47667	31426	15980	26534	83913	4010	5651	4611	208736	47000	6192	14504	71321	5208	91379	41756	29182	59459	22199	51790	13429	22109	2072	21626	31950	74541	11465	43971	19367	5347	20461	4970	8799	16908	53003	129250
d__Bacteria|p__Campilobacterota|c__Campylobacteria|o__Campylobacterales|f__Campylobacteraceae	293	1776	366	503	0	60	0	38	0	0	82	112	69	1559	3055	2441	4701	4473	34	40	3124	88	5442	10134	221	11874	0	126	56	376	0	1545	457	0	223	84	59	4756	919	149	3482	3755	613	701	608	0	0	82	82
d__Bacteria|p__Firmicutes|c__Bacilli|o__Staphylococcales|f__Gemellaceae	9077	3727	8832	1673	1346	8220	984	5421	930	2207	14698	7861	4863	533	931	714	10047	3019	10250	5362	1674	3022	6608	1577	891	723	360	2154	30630	2392	10970	4982	17164	16932	2682	577	2431	6324	158	1114	17838	789	1868	12803	2026	2810	3771	770	3060
d__Bacteria|p__Proteobacteria|c__Gammaproteobacteria|o__Enterobacterales|f__Enterobacteriaceae	0	142802	1609	1784	4202	5153	29	18	30	88	13548	13176	27	0	0	0	0	0	0	0	0	0	0	0	0	0	0	41818	58765	3822	14403	2517	29	0	0	0	443	895	343	0	21194	2317	1886	14398	0	0	0	0	0
d__Bacteria|p__Actinobacteriota|c__Coriobacteriia|o__Coriobacteriales|f__Atopobiaceae	2026	5333	970	3001	243	942	12034	2201	8333	2281	1560	4578	882	2664	115	790	308	6101	46	39	262	5427	15	73	992	2537	333	13657	929	2950	5491	2864	1638	81	763	222	727	6279	11255	185	997	6579	275	1129	0	272	186	4411	5697
d__Bacteria|p__Firmicutes|c__Negativicutes|o__Veillonellales-Selenomonadales|f__Selenomonadaceae	2034	208	221	144	70	36	0	164	304	795	154	312	126	17075	4128	1561	313	11849	142	178	1147	239	688	1130	2295	4935	176	2428	216	567	168	4684	749	37	370	37	395	545	4322	128	3031	8867	0	198	307	0	0	43	374
d__Bacteria|p__Firmicutes|c__Clostridia|o__Clostridia_UCG-014|f__Clostridia_UCG-014	446	65	648	1388	183	2064	1172	1140	204	3103	808	767	401	187	2917	1056	1009	1908	216	321	2458	258	1545	524	102	4902	46	246	311	2098	3726	303	1108	693	338	83	392	330	853	259	1861	590	549	1001	134	177	120	0	2195
d__Bacteria|p__Patescibacteria|c__Gracilibacteria|o__Gracilibacteria_Absconditabacteriales_(SR1)|f__Absconditabacteriales_(SR1)	3252	561	1969	2316	289	11783	66	3847	8532	82	1066	3565	4100	55	5046	621	80	267	1268	3095	8921	146	1562	2384	0	207	44	268	8119	265	3582	15931	454	3276	822	2238	2237	91	62	1570	14363	13567	19432	9193	350	511	4246	0	13137
d__Bacteria|p__Firmicutes|c__Clostridia|o__Peptostreptococcales-Tissierellales|f__Peptostreptococcales-Tissierellales	425	939	8810	7291	1167	11704	164	94	29	2442	4727	0	4888	32	67	176	221	62	7876	5384	4383	222	3750	99	29	1481	0	205	8741	1229	1755	531	427	23084	187	0	298	788	551	9376	5954	382	2960	1414	2776	1979	325	0	162
d__Bacteria|p__Actinobacteriota|c__Actinobacteria|o__Corynebacteriales|f__Corynebacteriaceae	63	70140	89	0	0	0	105	70	668	67	149	58	331	336	0	176	1894	187	0	0	69	37226	240	0	28	61	4024	457	272	73	107	0	185	0	0	0	0	320	437	0	97	0	0	0	49	87	132	42	93
d__Bacteria|p__Proteobacteria|c__Gammaproteobacteria|o__Xanthomonadales|f__Xanthomonadaceae	103	0	0	0	0	0	263	419	29	8445	0	0	0	0	0	0	0	0	0	0	0	222	21	0	32	0	0	414	733	0	492	39	40	40	0	0	0	1071	201	0	0	0	0	0	0	44	0	0	70
d__Bacteria|p__Patescibacteria|c__Saccharimonadia|o__Saccharimonadales|f__Saccharimonadales	1312	133	367	174	87	1541	1315	409	193	56	811	52	935	201	846	3026	81	1576	595	4045	1289	0	356	36	684	405	469	1037	5660	0	101	569	89	6582	1712	768	2169	139	330	373	3107	2996	6035	1310	22	287	2114	189	1215
d__Bacteria|p__Bacteroidota|c__Bacteroidia|o__Flavobacteriales|f__Flavobacteriaceae	1896	336	1258	1308	1781	4963	49	1435	218	276	3102	1162	289	751	20482	3555	4326	8458	617	7140	57644	0	10287	19777	243	1424	151	746	13433	3146	607	3604	7865	23566	184	1670	157	342	409	398	41397	1838	18336	11654	3254	46	254	0	1225
d__Bacteria|p__Proteobacteria|c__Alphaproteobacteria|o__Rhizobiales|f__Devosiaceae	118	0	0	0	0	0	468	668	73	11825	0	0	0	0	0	0	0	0	0	0	0	383	57	0	0	0	0	1170	1901	36	1280	41	274	122	0	0	0	2641	370	43	0	0	0	0	0	0	0	0	48
d__Bacteria|p__Proteobacteria|c__Alphaproteobacteria|o__Sphingomonadales|f__Sphingomonadaceae	0	0	0	0	0	0	0	0	0	73	0	0	0	23	24	0	0	75	0	0	0	61	661	0	0	0	0	0	0	29	0	0	0	0	0	0	0	92	36	0	0	0	0	30	0	0	0	0	0
d__Bacteria|p__Bacteroidota|c__Bacteroidia|o__Bacteroidales|f__Tannerellaceae	1826	86	310	160	462	580	124	359	76	157	886	1134	73	596	494	558	445	7269	128	1347	2773	53	597	177	147	17739	79	291	505	174	406	20597	2960	310	190	136	158	607	2386	549	4373	4736	3142	474	132	142	188	0	118
d__Bacteria|p__Proteobacteria|c__Alphaproteobacteria|o__Rhizobiales|f__Rhizobiaceae	36	0	0	0	0	0	396	502	62	8336	0	0	38	0	31	0	0	0	0	0	0	353	38	0	0	0	0	704	1060	123	707	28	126	79	0	0	0	1588	194	0	0	0	0	0	0	91	0	0	34
d__Bacteria|p__Firmicutes|c__Bacilli|o__Lactobacillales|f__Lactobacillaceae	0	12545	103	25	73	163	0	22	0	0	470	311	0	3079	0	0	0	0	0	0	0	32	0	0	0	29	0	38	23	0	105	45	49	37	0	45	104	385	34	0	2593	0	31	1812	0	0	0	0	0
d__Bacteria|p__Bacteroidota|c__Bacteroidia|o__Flavobacteriales|f__Weeksellaceae	261	220	374	226	518	454	19	608	30	495	789	479	45	236	6565	188	843	925	143	486	1551	87	10668	977	0	404	0	47	2538	1383	368	499	3978	2007	57	76	100	620	0	47	2523	178	713	1448	2280	0	117	42	138
d__Bacteria|p__Cyanobacteria|c__Cyanobacteriia|o__Chloroplast|f__Chloroplast	0	0	0	0	0	0	74404	0	0	0	0	0	0	82	0	0	0	0	0	0	0	37	15	0	0	36	0	43	0	0	0	0	0	0	0	0	0	0	3334	0	23	0	0	0	0	0	0	0	0
d__Bacteria|p__Proteobacteria|c__Gammaproteobacteria|o__Pseudomonadales|f__Moraxellaceae	0	164	0	0	0	31	18	0	0	95	0	0	31	0	0	0	0	0	251	35	0	0	0	0	0	0	0	0	29	0	25	101	0	0	0	0	0	35	93	99	627	0	0	145	205	0	0	0	0
d__Bacteria|p__Proteobacteria|c__Gammaproteobacteria|o__Burkholderiales|f__Burkholderiaceae	1042	176	92	97	418	0	0	950	757	331	196	23	246	109	5441	472	364	1917	386	188	954	0	3985	2604	187	315	516	41	675	198	491	0	259	5673	0	75	44	994	65	95	554	244	46	31	99	0	689	0	546
d__Bacteria|p__Proteobacteria|c__Gammaproteobacteria|o__Pseudomonadales|f__Pseudomonadaceae	0	0	0	0	0	0	0	48	30	34	0	0	0	429	0	109	109	89	0	0	36	0	2431	77	0	140	0	0	68	0	0	0	83	44	0	0	0	1434	543	0	0	0	0	0	134	0	0	0	0
d__Bacteria|p__Firmicutes|c__Clostridia|o__Peptococcales|f__Peptococcaceae	0	344	94	45	0	0	24	17	0	0	0	0	0	78	1223	115	654	75	0	0	518	0	1827	0	0	444	0	0	69	0	0	31	180	0	0	0	0	426	0	0	22	47	31	110	1746	0	0	0	0
d__Bacteria|p__Bacteroidota|c__Bacteroidia|o__Bacteroidales|f__Paludibacteraceae	0	0	33	29	139	68	0	0	0	0	102	26	0	1971	484	0	218	309	82	77	1713	0	79	0	0	110	0	0	240	0	0	0	27	80	0	0	0	0	1277	0	536	25	0	56	24	132	0	0	0
d__Bacteria|p__Proteobacteria|c__Alphaproteobacteria|o__Caulobacterales|f__Hyphomonadaceae	0	0	0	0	0	0	57	63	0	1302	0	0	0	0	0	0	0	0	0	0	0	0	0	0	0	0	0	263	95	0	21	0	0	0	0	0	0	100	124	0	0	0	0	0	0	0	0	0	0
d__Bacteria|p__Patescibacteria|c__Gracilibacteria|o__Gracilibacteria|f__Gracilibacteria	63	0	39	81	0	0	0	0	50	0	373	0	61	0	1631	0	0	0	175	45	86	0	12	102	0	67	0	0	81	0	0	0	0	28163	0	0	0	0	0	0	783	0	0	0	0	0	0	0	0
d__Bacteria|p__Firmicutes|c__Clostridia|o__Lachnospirales|f__Defluviitaleaceae	0	31	29	0	0	33	0	23	0	0	35	56	0	29	521	0	33	388	29	0	356	0	850	32	0	63	33	43	176	32	63	0	21	820	0	0	0	69	770	0	739	76	167	90	0	44	64	0	0
d__Bacteria|p__Firmicutes|c__Bacilli|o__Lactobacillales|f__Aerococcaceae	0	42	30	0	0	32	0	0	292	3537	630	26	68	0	580	0	0	191	43	222	0	0	0	0	0	126	0	0	0	0	39	0	26	109	0	0	0	0	0	0	0	0	69	0	91	0	0	0	33
d__Bacteria|p__Actinobacteriota|c__Actinobacteria|o__Bifidobacteriales|f__Bifidobacteriaceae	0	88	37	0	0	0	50	20	25	31	0	53	97	208	0	0	0	21	0	0	0	78	30	0	0	261	0	195	76	92	0	0	23	0	0	0	0	206	101	0	0	0	0	0	23	52	0	0	80
d__Bacteria|p__Spirochaetota|c__Spirochaetia|o__Spirochaetales|f__Spirochaetaceae	0	58	0	0	0	66	0	0	0	0	0	0	0	1732	319	531	795	872	0	0	490	0	2632	381	0	460	0	153	30	0	0	275	156	42	0	0	49	301	931	0	1109	54	61	32	53	0	0	0	0
d__Bacteria|p__Firmicutes|c__Bacilli|o__Bacilli_RF39|f__Bacilli_RF39	57	49	293	182	42	514	0	0	0	0	0	0	0	0	63	54	0	0	0	75	144	119	0	39	0	326	0	40	193	96	384	0	81	40	0	40	0	0	0	368	354	357	749	262	0	42	56	0	401
d__Bacteria|p__Actinobacteriota|c__Actinobacteria|o__Corynebacteriales|f__Nocardiaceae	0	58	0	0	0	33	56	46	0	858	0	0	0	0	0	0	0	0	0	0	0	28	0	0	0	0	0	0	98	0	0	0	26	36	0	0	0	66	0	0	0	0	0	0	0	0	0	0	0
d__Bacteria|p__Proteobacteria|c__Gammaproteobacteria|o__Cardiobacteriales|f__Cardiobacteriaceae	83	93	30	62	0	0	0	297	0	25	150	32	0	0	296	0	110	49	0	0	0	58	130	0	26	26	0	38	501	67	111	0	125	133	0	0	0	26	33	0	53	0	0	0	65	0	0	0	49
d__Bacteria|p__Firmicutes|c__Clostridia|o__Oscillospirales|f__Ruminococcaceae	94	255	0	0	0	65	57	170	0	1492	18	0	29	28	0	0	0	0	0	0	0	177	120	0	0	0	0	40	102	32	116	72	76	112	57	94	100	1064	269	0	114	0	0	37	0	0	0	0	0
d__Bacteria|p__Proteobacteria|c__Gammaproteobacteria|o__Burkholderiales|f__Comamonadaceae	0	89	0	27	0	0	0	18	89	312	0	0	0	0	9155	0	0	680	38	0	165	0	21	37	0	33	0	88	209	0	0	0	0	48	0	0	0	372	73	0	62	0	0	54	26	0	0	0	0
d__Bacteria|p__Firmicutes|c__Clostridia|o__Clostridia_vadinBB60_group|f__Clostridia_vadinBB60_group	0	582	0	0	0	0	0	0	0	0	51	28	0	0	0	0	0	0	0	0	0	0	245	0	0	0	0	0	0	0	0	0	0	0	0	0	0	39	0	0	123	0	0	53	0	0	0	0	0
d__Bacteria|p__Proteobacteria|c__Alphaproteobacteria|o__Rickettsiales|f__Mitochondria	0	0	0	0	0	0	53	0	0	0	0	0	0	0	0	0	0	0	0	0	0	0	0	0	0	0	0	86	0	0	0	0	0	0	0	0	0	0	913	0	0	0	0	0	0	0	0	0	0
d__Bacteria|p__Bacteroidota|c__Bacteroidia|o__Bacteroidales|f__Bacteroidaceae	34	357	0	0	0	30	105	70	29	1263	0	0	34	83	0	0	0	0	0	0	0	86	284	0	0	0	0	38	72	0	104	0	198	201	355	49	488	1786	539	0	27	0	0	60	0	0	0	0	0
d__Bacteria|p__Proteobacteria|c__Alphaproteobacteria|o__Rhizobiales|f__Beijerinckiaceae	0	0	0	0	0	0	23	23	0	0	0	0	0	0	0	0	41	0	0	0	0	0	67	0	0	0	0	0	0	0	0	0	0	0	0	0	0	0	0	0	0	0	0	0	0	0	0	0	0
d__Bacteria|p__Proteobacteria|c__Gammaproteobacteria|o__Enterobacterales|f__Yersiniaceae	0	0	0	0	0	0	0	99	0	336	0	0	0	31	0	0	0	0	0	0	0	0	48	0	0	0	0	40	74	27	16	0	0	0	0	0	0	99	0	0	0	0	0	0	0	0	0	0	0
d__Bacteria|p__Bacteroidota|c__Bacteroidia|o__Bacteroidales|f__Bacteroidales_unclassified	740	0	27	58	632	67	0	107	465	0	216	120	1831	25	47	170	85	413	178	1115	43	0	179	64	0	346	299	0	19	35	0	145	31	77	170	38	199	103	63	171	19	22	0	32	47	199	990	37	230
d__Bacteria|p__Firmicutes|c__Clostridia|o__Christensenellales|f__Christensenellaceae	0	0	0	0	0	206	0	0	0	0	0	0	0	0	0	0	0	0	0	0	208	0	0	0	0	0	0	0	0	0	0	0	0	0	0	0	0	0	0	0	0	0	0	259	0	0	0	0	0
d__Bacteria|p__Bacteroidota|c__Bacteroidia|o__Sphingobacteriales|f__Lentimicrobiaceae	0	0	0	0	0	31	0	0	0	0	0	0	0	122	0	0	0	0	0	0	37	0	19	0	0	0	0	42	0	0	29	0	0	40	0	0	0	31	70	0	157	0	0	0	0	0	0	0	0
d__Bacteria|p__Proteobacteria|c__Gammaproteobacteria|o__Burkholderiales|f__Burkholderiales_unclassified	1025	26	2566	598	3624	329	0	571	261	0	73	399	827	0	504	843	848	75	2232	77	490	49	17	695	1258	459	3093	0	919	729	254	519	263	932	1202	2020	1317	28	0	308	165	308	585	267	766	203	4319	0	1640
d__Bacteria|p__Bacteria_unclassified|c__Bacteria_unclassified|o__Bacteria_unclassified|f__Bacteria_unclassified	1861	602	3437	337	2406	1211	327	1471	14390	660	1623	2414	4873	110	233	1076	1081	328	3878	2037	304	2423	32	164	2210	208	998	349	5104	830	1364	769	721	2852	1636	1149	1695	202	163	2198	479	540	472	461	737	4676	7531	1939	4099
d__Bacteria|p__Bacteroidota|c__Bacteroidia|o__Bacteroidales|f__Rikenellaceae	0	0	47	31	36	0	0	0	0	0	25	0	0	130	0	237	119	23	0	0	0	0	253	42	0	0	0	37	0	31	0	0	0	0	0	0	0	65	504	0	31	0	0	0	0	35	0	0	39
d__Bacteria|p__Firmicutes|c__Bacilli|o__Lactobacillales|f__Leuconostocaceae	0	0	0	0	0	0	0	0	0	0	0	0	0	0	0	0	0	0	0	0	0	0	0	0	0	0	0	79	0	0	0	0	0	0	0	0	0	0	144	0	0	0	0	0	0	0	0	0	0
d__Bacteria|p__Firmicutes|c__Bacilli|o__Staphylococcales|f__Staphylococcaceae	0	0	0	0	0	0	0	22	0	0	0	0	0	0	0	0	0	0	0	0	0	0	37	0	0	0	0	0	0	0	0	0	0	0	0	0	0	0	34	0	0	0	0	0	0	0	0	0	0
d__Bacteria|p__Firmicutes|c__Bacilli|o__Mycoplasmatales|f__Mycoplasmataceae	0	0	0	0	0	0	0	0	0	0	0	0	0	339	81	0	0	0	0	0	37	0	1138	0	0	94	0	0	0	0	0	0	0	0	0	0	0	0	113	0	56	24	0	0	0	0	0	0	0
d__Bacteria|p__Firmicutes|c__Bacilli|o__Lactobacillales|f__Lactobacillales_unclassified	800	699	730	266	322	216	2804	1464	8050	1926	864	1510	926	302	792	362	1787	614	642	308	137	7150	33	44	418	1089	291	433	1886	798	1384	1043	673	581	1106	167	1186	369	1243	527	248	244	90	304	161	1563	1852	2043	4504
d__Bacteria|p__Proteobacteria|c__Gammaproteobacteria|o__Gammaproteobacteria_unclassified|f__Gammaproteobacteria_unclassified	29	0	0	0	0	0	0	262	0	0	70	0	57	0	0	0	84	0	0	0	0	110	0	0	0	0	0	0	33	25	0	0	30	33	0	30	0	0	0	92	0	18	0	0	0	41	66	0	0
d__Bacteria|p__Synergistota|c__Synergistia|o__Synergistales|f__Synergistaceae	0	0	25	0	62	0	0	0	0	0	27	0	33	157	0	0	40	29	81	0	20	0	322	35	0	0	0	126	0	0	0	0	0	0	0	0	0	135	861	0	59	0	0	22	0	40	0	0	0
d__Bacteria|p__Proteobacteria|c__Alphaproteobacteria|o__Caulobacterales|f__Caulobacteraceae	30	0	0	0	0	0	0	0	0	0	0	0	0	0	0	0	0	0	0	0	0	0	0	0	0	0	0	0	0	0	0	0	0	0	0	0	0	0	0	0	26	0	0	0	0	0	0	0	0
d__Bacteria|p__Firmicutes|c__Clostridia|o__Oscillospirales|f__Oscillospiraceae	0	0	0	0	0	0	0	0	0	103	0	0	0	30	0	0	0	0	0	0	0	29	9	0	0	0	0	0	0	0	0	0	20	0	0	0	0	0	58	0	25	0	0	0	0	0	0	0	0
d__Bacteria|p__Proteobacteria|c__Gammaproteobacteria|o__Burkholderiales|f__Alcaligenaceae	0	0	0	0	0	0	0	0	0	246	0	0	0	0	68	0	0	39	0	0	0	0	157	0	0	0	0	0	0	0	22	0	0	0	0	0	0	0	0	0	0	0	0	0	0	0	0	0	0
d__Bacteria|p__Firmicutes|c__Negativicutes|o__Acidaminococcales|f__Acidaminococcaceae	0	0	0	0	0	0	0	0	0	0	0	0	0	0	0	0	0	0	0	0	0	0	21	0	0	0	0	0	0	0	0	0	59	0	125	0	0	0	0	0	0	0	0	0	0	0	0	0	0
d__Bacteria|p__Firmicutes|c__Firmicutes_unclassified|o__Firmicutes_unclassified|f__Firmicutes_unclassified	1121	176	0	104	188	40	193	196	567	188	114	703	1588	326	141	398	166	531	368	129	0	594	0	32	220	340	96	932	54	467	115	1038	96	33	2114	219	1017	141	882	558	58	412	23	0	0	309	388	808	1054
d__Bacteria|p__Firmicutes|c__Bacilli|o__Bacilli_unclassified|f__Bacilli_unclassified	289	85	209	106	0	27	20	364	87	0	474	303	928	158	88	0	343	36	1287	248	25	443	11	40	34	0	40	0	786	101	274	269	353	1300	60	0	443	64	37	94	222	22	70	225	76	479	832	83	45
d__Bacteria|p__Patescibacteria|c__Gracilibacteria|o__Gracilibacteria_JGI_0000069-P22|f__Gracilibacteria_JGI_0000069-P22	0	0	0	0	0	0	0	0	0	0	28	0	0	0	0	0	0	0	0	0	0	0	0	76	0	0	0	43	273	0	0	0	0	0	0	0	0	0	0	0	57	51	0	0	0	0	0	0	0
d__Bacteria|p__Firmicutes|c__Bacilli|o__Lactobacillales|f__Lactobacillales_P5D1-392	4709	56	90	273	570	103	1381	562	1378	115	176	1031	4216	1479	0	181	219	132	167	555	0	1207	0	72	1787	196	1059	2665	258	507	220	616	144	280	1410	209	992	1372	1465	760	106	265	29	88	0	639	1303	10254	1019
d__Bacteria|p__Actinobacteriota|c__Coriobacteriia|o__Coriobacteriales|f__Eggerthellaceae	0	83	0	0	0	0	0	0	37	26	0	0	0	0	0	0	0	24	0	0	0	46	0	0	0	0	0	493	0	0	0	0	0	0	0	0	0	0	28	0	21	0	0	0	0	0	0	0	0
d__Bacteria|p__Desulfobacterota|c__Desulfobulbia|o__Desulfobulbales|f__Desulfobulbaceae	0	0	0	0	0	0	0	0	26	93	0	0	0	0	0	0	0	0	0	0	0	28	192	0	0	0	0	0	0	0	0	0	0	0	0	0	0	31	69	0	0	0	0	0	0	0	0	0	0
d__Bacteria|p__Proteobacteria|c__Gammaproteobacteria|o__Burkholderiales|f__Sutterellaceae	0	0	0	0	0	0	0	0	0	0	0	0	0	0	0	0	0	0	0	0	0	0	31	0	0	0	0	40	0	0	0	0	0	0	61	0	0	26	0	0	0	0	0	0	0	0	0	0	0
d__Bacteria|p__Actinobacteriota|c__Actinobacteria|o__Micrococcales|f__Micrococcales_unclassified	2467	702	1500	161	501	514	1502	1216	6956	661	3557	4494	7442	534	27	413	35	319	854	156	0	1673	23	31	5516	356	681	2384	446	1206	1111	639	676	1614	2350	1446	1577	1015	248	3881	390	212	536	336	18	2288	2872	6396	3261
d__Bacteria|p__Actinobacteriota|c__Actinobacteria|o__Actinobacteria_unclassified|f__Actinobacteria_unclassified	1334	357	192	525	251	266	225	554	2689	223	670	1681	987	906	103	241	195	404	76	199	22	1008	0	0	380	1047	236	1363	109	498	528	561	361	151	1082	0	1187	443	940	646	306	432	71	131	0	187	372	2233	2158
d__Bacteria|p__Firmicutes|c__Clostridia|o__Clostridia_unclassified|f__Clostridia_unclassified	471	0	246	223	155	34	0	133	52	0	34	264	233	0	0	117	157	18	528	108	37	205	0	0	73	0	103	0	82	61	85	33	54	110	336	616	209	0	0	137	24	86	69	26	29	167	346	0	742
d__Bacteria|p__Patescibacteria|c__Saccharimonadia|o__Saccharimonadales|f__Saccharimonadales_unclassified	216	0	34	56	0	74	134	316	1431	0	100	586	30	20	0	0	0	53	0	0	0	293	0	0	33	64	34	270	51	0	120	39	53	182	403	37	247	0	573	0	0	47	0	32	0	175	354	164	576
d__Bacteria|p__Bacteroidota|c__Bacteroidia|o__Bacteroidia_unclassified|f__Bacteroidia_unclassified	0	0	88	0	77	31	0	0	0	0	29	0	89	0	0	0	0	0	40	38	41	0	0	0	0	0	0	0	0	33	0	0	0	35	0	45	0	0	0	35	0	0	0	31	30	0	63	0	0
d__Bacteria|p__Chloroflexi|c__Anaerolineae|o__Anaerolineales|f__Anaerolineaceae	0	0	0	0	0	0	0	0	0	0	0	0	0	0	0	0	0	0	0	0	0	0	49	0	0	0	0	122	25	0	0	0	0	0	0	0	0	33	32	0	0	0	0	0	0	0	0	0	0
d__Bacteria|p__Firmicutes|c__Bacilli|o__Bacillales|f__Bacillaceae	0	0	0	0	0	0	0	0	0	0	0	0	0	0	0	0	0	0	0	0	0	0	0	0	0	0	0	0	0	0	0	0	0	0	0	0	0	0	0	0	0	0	0	0	0	0	0	0	0
d__Bacteria|p__Actinobacteriota|c__Actinobacteria|o__Propionibacteriales|f__Propionibacteriaceae	0	0	0	0	46	0	0	0	0	107	30	0	0	0	0	0	0	23	0	46	0	0	52	0	0	0	0	0	0	0	22	0	0	0	0	0	0	113	0	0	0	0	0	0	0	0	0	0	0
d__Bacteria|p__Bacteroidota|c__Bacteroidia|o__Bacteroidales|f__Bacteroidales_Incertae_Sedis	0	0	0	0	0	0	0	0	0	0	0	31	0	21	0	0	38	0	0	0	0	0	0	0	0	0	0	0	0	0	0	0	0	0	0	0	0	0	0	0	0	0	0	0	0	0	0	0	0
d__Bacteria|p__Firmicutes|c__Clostridia|o__Oscillospirales|f__[Eubacterium]_coprostanoligenes_group	0	30	0	0	0	0	0	42	0	0	0	26	0	0	0	0	0	0	0	0	0	25	17	0	0	0	0	0	0	0	25	0	0	0	0	0	0	101	0	0	0	0	0	0	0	0	0	0	0
d__Bacteria|p__Firmicutes|c__Bacilli|o__Erysipelotrichales|f__Erysipelatoclostridiaceae	0	0	0	0	0	0	0	0	0	0	0	0	0	0	0	0	0	0	0	0	0	98	0	0	0	0	0	0	0	0	0	0	0	0	0	0	0	68	0	0	0	0	0	0	0	0	0	0	0
d__Bacteria|p__Campilobacterota|c__Campylobacteria|o__Campylobacterales|f__Helicobacteraceae	0	0	0	0	0	0	0	0	0	0	0	0	0	0	0	0	0	0	0	0	0	0	32	0	0	0	0	0	0	0	0	0	0	0	0	0	0	0	0	0	0	0	0	0	0	0	0	0	0
d__Bacteria|p__Proteobacteria|c__Alphaproteobacteria|o__Rhodospirillales|f__Rhodospirillales_uncultured	0	0	0	0	0	0	0	0	0	0	0	0	0	0	0	0	0	0	0	0	21	0	278	0	0	0	0	0	0	0	0	0	0	0	0	0	0	0	0	0	0	0	0	0	0	0	0	0	0
d__Bacteria|p__Proteobacteria|c__Gammaproteobacteria|o__Burkholderiales|f__Rhodocyclaceae	0	0	0	0	0	0	0	12	0	0	0	0	0	0	0	0	0	0	0	0	0	0	0	0	0	0	0	0	0	0	0	0	0	0	0	0	0	0	0	0	0	0	0	0	0	0	0	0	0
d__Bacteria|p__Bacteroidota|c__Bacteroidia|o__Bacteroidales|f__Bacteroidales_F082	0	0	0	0	0	0	0	0	0	0	0	0	0	0	0	0	0	0	0	0	0	0	0	0	0	0	0	0	0	0	0	0	0	0	0	0	0	0	0	0	0	0	0	0	0	0	0	0	0
d__Bacteria|p__Planctomycetota|c__Planctomycetota_OM190|o__Planctomycetota_OM190|f__Planctomycetota_OM190	0	0	0	0	0	0	0	0	0	0	0	0	0	0	0	0	0	0	0	0	0	0	0	0	0	0	0	0	0	0	0	0	0	0	0	0	0	0	0	0	0	0	0	0	0	0	0	0	0
d__Bacteria|p__Verrucomicrobiota|c__Verrucomicrobiae|o__Verrucomicrobiales|f__Akkermansiaceae	0	0	0	0	0	0	0	0	0	0	0	0	0	0	0	0	0	0	0	0	0	0	0	0	0	0	0	0	0	0	0	0	0	0	0	48	0	37	0	0	0	0	0	0	0	0	0	0	0
d__Bacteria|p__Firmicutes|c__Clostridia|o__Peptostreptococcales-Tissierellales|f__Peptostreptococcales-Tissierellales_unclassified	0	0	592	241	38	365	0	0	0	0	24	0	119	0	0	0	49	0	517	179	43	0	0	0	0	33	0	0	68	39	0	35	0	154	0	0	147	0	29	392	49	0	123	30	27	257	66	0	0
d__Bacteria|p__Firmicutes|c__Negativicutes|o__Veillonellales-Selenomonadales|f__Veillonellales-Selenomonadales_unclassified	0	0	0	0	0	0	0	0	0	0	0	0	0	0	0	0	0	0	0	0	0	0	0	0	0	74	0	0	0	0	0	38	0	0	0	0	0	0	0	0	0	49	0	0	0	0	0	0	0
d__Bacteria|p__Proteobacteria|c__Alphaproteobacteria|o__Rhodobacterales|f__Rhodobacteraceae	0	0	0	0	0	0	0	0	0	0	0	0	0	0	0	0	0	0	0	0	0	0	0	0	0	0	0	0	0	0	0	0	0	0	0	0	0	0	0	0	0	0	0	0	0	0	0	0	0
d__Bacteria|p__Desulfobacterota|c__Desulfovibrionia|o__Desulfovibrionales|f__Desulfovibrionaceae	0	0	0	0	0	0	0	0	27	0	0	0	0	0	0	0	0	0	0	0	0	0	0	0	0	0	0	0	0	0	0	0	0	0	0	0	0	0	0	0	0	0	0	0	0	0	0	0	0
d__Bacteria|p__Actinobacteriota|c__Coriobacteriia|o__Coriobacteriales|f__Coriobacteriaceae	0	0	0	0	0	0	0	0	0	36	0	0	0	0	0	0	0	0	0	0	0	0	0	0	0	0	0	0	0	0	0	0	0	0	0	0	0	0	0	0	0	0	0	0	0	0	0	0	0
d__Bacteria|p__Proteobacteria|c__Alphaproteobacteria|o__Rhizobiales|f__Xanthobacteraceae	0	0	0	0	0	0	0	0	0	0	0	0	0	0	0	0	0	0	0	0	0	0	10	0	0	0	0	0	0	0	0	0	0	0	0	0	0	0	0	0	0	0	0	0	0	0	0	0	0
d__Bacteria|p__Actinobacteriota|c__Actinobacteria|o__Micrococcales|f__Microbacteriaceae	0	0	0	0	0	0	21	0	0	27	0	0	0	0	0	0	0	0	0	0	0	0	0	0	0	0	0	0	23	0	0	0	0	0	0	0	0	0	0	0	0	0	0	0	0	0	0	0	0
d__Bacteria|p__Bacteroidota|c__Bacteroidia|o__Bacteroidales|f__Prevotellaceae|g__Prevotella	134764	168558	76483	316505	164202	219930	266802	127413	92229	55935	147174	240690	104882	441979	74442	325803	85778	136964	17143	112200	43898	67389	47485	17443	290349	236618	175907	168984	25689	327191	297049	273319	76457	7295	489398	45634	455131	261554	219381	448627	72379	451449	34234	128998	31042	429998	71928	385930	96629
d__Bacteria|p__Fusobacteriota|c__Fusobacteriia|o__Fusobacteriales|f__Fusobacteriaceae|g__Fusobacterium	221502	27184	54312	75104	33180	133942	615	35916	1958	7246	186307	78690	30014	9923	105277	66332	235145	96724	142695	374846	153389	7747	94790	332039	13042	69128	3051	19315	19453	84319	96238	128521	117438	20730	44139	18170	46205	29826	17001	17131	88864	46111	290401	144496	63945	618	28012	382	38804
d__Bacteria|p__Firmicutes|c__Negativicutes|o__Veillonellales-Selenomonadales|f__Veillonellaceae|g__Veillonella	166622	60721	38385	84538	58990	41766	6983	50316	27504	24075	66042	79319	129431	221337	22201	63507	38063	103509	54165	51557	16736	23059	24892	10073	100349	152869	26292	174012	31018	96962	72329	98522	51510	26509	77799	34159	68863	145448	212918	155985	69167	104556	29733	63319	14498	55394	24188	53708	61192
d__Bacteria|p__Proteobacteria|c__Gammaproteobacteria|o__Burkholderiales|f__Neisseriaceae|g__Neisseria	78313	10498	386715	297184	322803	68436	501	133860	2396	623	25452	44364	55486	2046	441365	384112	269698	119841	172141	5167	437265	9323	310988	381938	256070	114790	660779	1970	77101	260238	60320	162947	195313	259905	95993	728669	126802	64104	1292	50770	174502	128552	339214	181267	640169	3349	298767	201	111417
d__Bacteria|p__Firmicutes|c__Bacilli|o__Lactobacillales|f__Streptococcaceae|g__Streptococcus	96100	69578	42502	13254	97074	13543	369645	56466	248078	111739	25255	78962	105048	65576	20354	17939	152910	40824	56446	36876	19317	144613	95501	15728	92530	38322	40237	225340	244266	25089	106963	31236	52352	34160	31085	7533	32974	163272	112426	25154	46767	14628	8738	31792	32075	64050	78531	392230	85876
d__Bacteria|p__Proteobacteria|c__Gammaproteobacteria|o__Pasteurellales|f__Pasteurellaceae|g__Haemophilus	35919	110582	18058	22560	81112	67011	1248	258085	3367	1325	32112	37664	87988	13512	21730	3845	36654	12798	129853	43206	15725	154798	100541	20002	10878	14173	18816	842	44863	15725	19444	7968	102050	34473	34108	11604	50966	56648	432	17824	97627	17324	21683	139268	33798	52252	30220	2685	37157
d__Bacteria|p__Bacteroidota|c__Bacteroidia|o__Bacteroidales|f__Porphyromonadaceae|g__Porphyromonas	59909	4067	207601	43725	136617	275340	812	61844	21490	3413	241761	36453	267420	10637	114188	4287	37101	23886	278203	270299	112292	811	73101	17851	356	18984	13070	2915	143965	31303	31838	49668	121579	333192	24783	95814	37156	6685	10051	151443	92327	15629	100252	81133	117810	263115	254709	682	62434
d__Bacteria|p__Fusobacteriota|c__Fusobacteriia|o__Fusobacteriales|f__Leptotrichiaceae|g__Leptotrichia	12917	939	3145	7432	6013	19612	2694	13691	14664	6054	20923	22471	2001	12788	23472	31378	14713	138547	1323	10243	21168	447	16245	58338	8609	126008	2494	17329	18295	14941	22862	72433	44996	8488	71586	4948	43465	6497	206282	5033	55917	63846	43945	44578	2956	344	5940	358	23084
d__Bacteria|p__Actinobacteriota|c__Actinobacteria|o__Micrococcales|f__Micrococcaceae|g__Rothia	26873	85064	56148	5862	24498	20019	33675	48715	298497	228439	87601	124609	81633	21305	2076	9138	8461	37699	22734	2769	2578	157529	32533	4140	159053	6646	14094	110139	91902	24183	75180	15625	59440	54458	26698	18667	33911	49259	21244	42700	27999	6872	19582	16666	7946	42573	85481	51563	131378
d__Bacteria|p__Proteobacteria|c__Gammaproteobacteria|o__Oceanospirillales|f__Halomonadaceae|g__Halomonas	406	0	0	0	0	0	3330	6770	205	175871	0	0	56	0	0	0	0	18	253	0	0	4967	202	0	125	0	0	15946	18966	524	9773	104	1014	588	61	42	50	38638	2550	82	0	0	0	0	0	192	181	0	331
d__Bacteria|p__Patescibacteria|c__Saccharimonadia|o__Saccharimonadales|f__Saccharimonadaceae|g__Saccharimonadaceae_TM7x	2919	1343	2476	9627	1000	7982	2433	10123	18533	9356	4110	16502	1259	4970	4356	1014	1609	11656	382	616	3677	8480	1689	1052	590	11050	1087	8527	2217	3792	9928	1492	3058	5828	3634	746	2908	401	11466	868	6529	8492	557	3341	97	1499	1737	1836	13660
d__Bacteria|p__Firmicutes|c__Bacilli|o__Lactobacillales|f__Carnobacteriaceae|g__Granulicatella	4150	20469	6199	10134	13535	5006	25544	11474	13868	39462	18741	19350	25447	4366	4380	9783	18641	12302	22526	2409	4326	49988	17005	1508	3716	7021	3091	22219	48099	5624	15935	13541	19263	24340	7981	1196	10671	26892	2404	3563	14686	1635	4012	14375	10750	8476	14733	17721	13658
d__Bacteria|p__Firmicutes|c__Clostridia|o__Peptostreptococcales-Tissierellales|f__Peptostreptococcaceae|g__Peptostreptococcus	30173	9652	20442	14501	4252	15859	2906	13368	2419	1011	6398	10619	5354	1796	4153	2583	1916	5522	11333	7347	7366	12492	2020	514	717	3662	4946	1167	4617	8068	20374	7165	8418	6587	5964	3646	7256	5464	1407	10019	12509	10198	5301	14796	3230	16824	16531	219	28597
d__Bacteria|p__Firmicutes|c__Clostridia|o__Lachnospirales|f__Lachnospiraceae|g__Lachnoanaerobaculum	12383	3703	3841	4529	7287	9289	2974	16588	12632	3732	1585	12584	4913	19373	15328	10444	4248	25753	11583	7552	9544	4445	15438	14127	3848	12841	2880	6228	4384	6211	4134	6271	9769	4005	4202	2178	3837	2684	4993	5801	10471	5630	10522	18800	6202	3541	7105	630	22126
d__Bacteria|p__Firmicutes|c__Clostridia|o__Peptostreptococcales-Tissierellales|f__Anaerovoracaceae|g__[Eubacterium]_nodatum_group	5197	6310	7570	16615	1714	10001	4872	5228	9597	496	2481	14091	2969	4742	826	3033	1362	7228	8488	437	5268	8468	1448	1600	2009	3589	4511	5745	2701	11438	9129	9809	10118	862	5015	790	3851	8532	7516	7299	4924	7058	1105	3884	290	10094	9388	2849	29613
d__Bacteria|p__Firmicutes|c__Bacilli|o__Erysipelotrichales|f__Erysipelotrichaceae|g__Solobacterium	5767	4575	9051	5475	2585	4362	6723	6517	5462	1488	4684	8591	1223	3168	509	2340	1660	11158	2131	2037	944	18198	1087	484	523	3000	1014	10421	8722	5217	10924	6507	12124	2453	6649	1991	5724	8354	5234	3924	2174	6521	1976	6033	138	5087	3279	866	15564
d__Bacteria|p__Bacteroidota|c__Bacteroidia|o__Bacteroidales|f__Prevotellaceae|g__Alloprevotella	438	44045	2712	12026	3878	1972	126	220	674	24	178	1885	0	28925	29962	11052	5072	23463	41	108	26913	38	6761	54268	739	16417	841	41	3805	4125	2604	5962	1335	866	6330	1153	6017	31963	386	1349	11554	13890	3617	1331	1704	134	115	77	301
d__Bacteria|p__Actinobacteriota|c__Actinobacteria|o__Actinomycetales|f__Actinomycetaceae|g__Actinomyces	30957	108133	11559	21519	7772	14124	156425	60905	141620	254343	52844	87990	16203	47638	31426	15980	26326	82699	4010	5611	4611	208710	46890	6192	14504	71206	5208	89570	41705	29147	59242	22125	51790	13429	22109	2072	21626	31794	74191	11465	43807	19011	5347	20461	4970	8799	16850	53003	129250
d__Bacteria|p__Campilobacterota|c__Campylobacteria|o__Campylobacterales|f__Campylobacteraceae|g__Campylobacter	293	1776	366	503	0	60	0	38	0	0	82	112	69	1559	3055	2441	4701	4473	34	40	3124	88	5442	10134	221	11874	0	126	56	376	0	1545	457	0	223	84	59	4756	919	149	3482	3755	613	701	608	0	0	82	82
d__Bacteria|p__Firmicutes|c__Clostridia|o__Lachnospirales|f__Lachnospiraceae|g__Oribacterium	18227	11205	2180	1546	1437	2676	5693	22837	6357	6160	3670	13400	10838	9405	2058	4930	3725	23590	10072	8633	2360	25198	16452	3262	14456	4466	1175	10688	9866	6654	8289	6357	7237	21969	3232	1198	2687	5178	8337	3089	12061	7975	6061	6647	3568	3927	1605	1581	18018
d__Bacteria|p__Firmicutes|c__Bacilli|o__Staphylococcales|f__Gemellaceae|g__Gemella	9077	3727	8832	1673	1346	8220	984	5421	930	2207	14698	7861	4863	533	931	714	10047	3019	10250	5362	1674	3022	6608	1577	891	723	360	2154	30630	2392	10970	4982	17164	16932	2682	577	2431	6324	158	1114	17838	789	1868	12803	2026	2810	3771	770	3060
d__Bacteria|p__Firmicutes|c__Clostridia|o__Lachnospirales|f__Lachnospiraceae|g__Lachnospiraceae_uncultured	85	0	92	0	38	0	32	74	99	40	0	32	61	14166	230	460	112	6126	0	0	1581	0	35	0	134	226	651	0	0	193	0	1125	313	0	1077	0	805	468	1659	0	2140	1305	0	0	0	0	240	38	72
d__Bacteria|p__Proteobacteria|c__Gammaproteobacteria|o__Enterobacterales|f__Enterobacteriaceae|g__Enterobacteriaceae_unclassified	0	142651	1609	1784	4202	5153	0	18	0	22	13548	13144	0	0	0	0	0	0	0	0	0	0	0	0	0	0	0	41778	58742	3822	14326	2517	0	0	0	0	0	434	101	0	21194	2317	1886	14398	0	0	0	0	0
d__Bacteria|p__Actinobacteriota|c__Coriobacteriia|o__Coriobacteriales|f__Atopobiaceae|g__Atopobium	2026	5333	970	3001	243	942	12034	2201	8333	2281	1560	4578	882	2664	115	790	308	6101	46	39	262	5427	15	73	992	2537	333	13657	929	2950	5491	2864	1638	81	763	222	727	6279	11221	185	997	6579	275	1129	0	272	186	4411	5651
d__Bacteria|p__Firmicutes|c__Negativicutes|o__Veillonellales-Selenomonadales|f__Selenomonadaceae|g__Selenomonas	2034	186	159	144	70	36	0	164	304	764	27	219	94	16301	3528	1444	273	11804	142	144	1081	183	325	995	2295	4824	176	2280	85	567	168	4502	634	37	370	37	395	545	4146	86	2314	8867	0	198	110	0	0	43	374
d__Bacteria|p__Firmicutes|c__Clostridia|o__Lachnospirales|f__Lachnospiraceae|g__Stomatobaculum	3578	1361	1161	1344	235	1492	390	7784	823	1426	3845	4469	8374	3431	1494	3571	1897	4568	166	13316	2450	599	5008	3090	997	3754	65	3604	658	2328	3671	2228	3037	1422	2439	126	2374	1440	1057	3534	1506	1789	4243	3542	0	2550	1138	390	8711
d__Bacteria|p__Firmicutes|c__Clostridia|o__Clostridia_UCG-014|f__Clostridia_UCG-014|g__Clostridia_UCG-014	446	65	648	1388	183	2064	1172	1140	204	3103	808	767	401	187	2917	1056	1009	1908	216	321	2458	258	1545	524	102	4902	46	246	311	2098	3726	303	1108	693	338	83	392	330	853	259	1861	590	549	1001	134	177	120	0	2195
d__Bacteria|p__Patescibacteria|c__Gracilibacteria|o__Gracilibacteria_Absconditabacteriales_(SR1)|f__Absconditabacteriales_(SR1)|g__Absconditabacteriales_(SR1)	3252	561	1969	2316	289	11783	66	3847	8532	82	1066	3565	4100	55	5046	621	80	267	1268	3095	8921	146	1562	2384	0	207	44	268	8119	265	3582	15931	454	3276	822	2238	2237	91	62	1570	14363	13567	19432	9193	350	511	4246	0	13137
d__Bacteria|p__Firmicutes|c__Clostridia|o__Peptostreptococcales-Tissierellales|f__Peptostreptococcales-Tissierellales|g__Parvimonas	425	939	8740	7291	1167	11704	164	94	29	2442	4672	0	4852	32	67	176	105	62	7876	5384	4383	188	3732	99	29	1481	0	205	8741	1229	1755	531	427	23084	187	0	298	788	551	9376	5954	382	2960	1414	2776	1979	325	0	162
d__Bacteria|p__Firmicutes|c__Negativicutes|o__Veillonellales-Selenomonadales|f__Veillonellaceae|g__Megasphaera	1004	792	50	542	75	0	0	0	53	244	45	82	84	7588	32	714	1970	2595	0	0	0	0	33	0	2987	19968	79	9138	94	923	387	2706	304	0	234	159	323	4221	12212	1564	171	3794	0	0	0	43	127	48	139
d__Bacteria|p__Actinobacteriota|c__Actinobacteria|o__Corynebacteriales|f__Corynebacteriaceae|g__Corynebacterium	63	70140	89	0	0	0	105	70	668	67	149	58	331	336	0	176	1894	187	0	0	69	37226	240	0	28	61	4024	457	272	73	107	0	185	0	0	0	0	320	437	0	97	0	0	0	49	87	132	42	93
d__Bacteria|p__Proteobacteria|c__Gammaproteobacteria|o__Xanthomonadales|f__Xanthomonadaceae|g__Xanthomonadaceae_unclassified	103	0	0	0	0	0	263	419	29	8380	0	0	0	0	0	0	0	0	0	0	0	222	21	0	32	0	0	414	711	0	492	39	40	40	0	0	0	1071	201	0	0	0	0	0	0	44	0	0	70
d__Bacteria|p__Patescibacteria|c__Saccharimonadia|o__Saccharimonadales|f__Saccharimonadales|g__Saccharimonadales	1312	133	367	174	87	1541	1315	409	193	56	811	52	935	201	846	3026	81	1576	595	4045	1289	0	356	36	684	405	469	1037	5660	0	101	569	89	6582	1712	768	2169	139	330	373	3107	2996	6035	1310	22	287	2114	189	1215
d__Bacteria|p__Bacteroidota|c__Bacteroidia|o__Flavobacteriales|f__Flavobacteriaceae|g__Capnocytophaga	1896	336	1258	1308	1781	4963	49	1435	218	276	3102	1162	289	751	20482	3555	4326	8458	617	7140	57644	0	10287	19777	243	1424	151	746	13433	3146	607	3604	7865	23566	184	1670	157	342	409	398	41397	1838	18336	11654	3254	46	254	0	1225
d__Bacteria|p__Proteobacteria|c__Alphaproteobacteria|o__Rhizobiales|f__Devosiaceae|g__Pelagibacterium	118	0	0	0	0	0	468	668	73	11825	0	0	0	0	0	0	0	0	0	0	0	383	57	0	0	0	0	1170	1901	36	1280	41	274	122	0	0	0	2641	370	43	0	0	0	0	0	0	0	0	48
d__Bacteria|p__Proteobacteria|c__Alphaproteobacteria|o__Sphingomonadales|f__Sphingomonadaceae|g__Sphingomonas	0	0	0	0	0	0	0	0	0	49	0	0	0	23	24	0	0	75	0	0	0	61	661	0	0	0	0	0	0	29	0	0	0	0	0	0	0	92	36	0	0	0	0	30	0	0	0	0	0
d__Bacteria|p__Bacteroidota|c__Bacteroidia|o__Bacteroidales|f__Tannerellaceae|g__Tannerella	1826	0	310	160	462	580	102	359	76	28	886	1134	73	596	494	558	445	7269	128	1347	2773	53	597	177	147	17739	79	291	505	174	406	20597	2932	274	190	136	158	505	2386	549	4373	4736	3142	446	132	142	188	0	118
d__Bacteria|p__Proteobacteria|c__Alphaproteobacteria|o__Rhizobiales|f__Rhizobiaceae|g__Rhizobiaceae_unclassified	36	0	0	0	0	0	379	502	62	7922	0	0	38	0	0	0	0	0	0	0	0	353	0	0	0	0	0	663	972	96	707	28	126	79	0	0	0	1495	161	0	0	0	0	0	0	91	0	0	34
d__Bacteria|p__Firmicutes|c__Bacilli|o__Lactobacillales|f__Lactobacillaceae|g__Lactobacillus	0	12545	103	25	73	163	0	22	0	0	470	311	0	3079	0	0	0	0	0	0	0	32	0	0	0	29	0	38	23	0	105	45	49	37	0	45	104	385	34	0	2593	0	31	1812	0	0	0	0	0
d__Bacteria|p__Bacteroidota|c__Bacteroidia|o__Flavobacteriales|f__Weeksellaceae|g__Bergeyella	261	220	374	226	518	454	19	608	30	428	789	479	45	236	6565	188	843	925	143	486	1551	87	10668	977	0	404	0	47	2538	1383	368	499	3950	2007	57	76	100	587	0	47	2523	178	713	1448	2280	0	117	42	138
d__Bacteria|p__Patescibacteria|c__Saccharimonadia|o__Saccharimonadales|f__Saccharimonadaceae|g__Candidatus_Saccharimonas	765	224	1177	234	486	1651	114	852	28	0	1072	473	1507	275	1446	578	703	1296	220	221	846	546	50	144	123	1739	35	1123	775	2584	2931	2499	674	402	187	135	244	825	1348	383	780	2117	356	310	28	189	559	42	1408
d__Bacteria|p__Firmicutes|c__Negativicutes|o__Veillonellales-Selenomonadales|f__Veillonellaceae|g__Dialister	116	158	89	100	76	34	0	43	145	319	234	32	160	3310	0	350	169	57	298	0	41	265	421	0	0	226	0	5429	191	56	91	446	88	0	0	49	0	434	380	157	426	971	33	84	101	165	0	42	89
d__Bacteria|p__Firmicutes|c__Clostridia|o__Lachnospirales|f__Lachnospiraceae|g__Butyrivibrio	160	73	0	58	40	0	27	179	143	0	0	25	0	1013	70	535	0	4036	0	0	54	52	37	28	262	30	39	1129	25	64	21	809	71	0	52	43	205	150	4151	0	759	1060	0	38	0	51	66	0	313
d__Bacteria|p__Firmicutes|c__Clostridia|o__Lachnospirales|f__Lachnospiraceae|g__Catonella	1069	630	335	294	81	550	160	2267	357	0	416	1527	156	1605	3209	1803	921	5145	310	476	633	771	5769	696	339	1892	354	1659	996	608	1017	756	914	1090	121	199	435	1324	277	129	2447	897	748	2053	727	40	251	0	673
d__Bacteria|p__Proteobacteria|c__Alphaproteobacteria|o__Rhizobiales|f__Rhizobiaceae|g__Phyllobacterium	0	0	0	0	0	0	0	0	0	0	0	0	0	0	31	0	0	0	0	0	0	0	38	0	0	0	0	0	0	0	0	0	0	0	0	0	0	0	0	0	0	0	0	0	0	0	0	0	0
d__Bacteria|p__Firmicutes|c__Clostridia|o__Lachnospirales|f__Lachnospiraceae|g__Johnsonella	57	0	70	0	0	572	0	120	23	23	189	78	0	26	1830	55	39	278	246	770	3394	0	2514	1709	0	699	0	0	604	40	31	0	171	720	0	0	45	67	0	43	1989	48	2189	745	24	0	0	0	72
d__Bacteria|p__Firmicutes|c__Negativicutes|o__Veillonellales-Selenomonadales|f__Selenomonadaceae|g__Selenomonadaceae_uncultured	0	0	0	0	0	0	0	0	0	0	0	0	0	516	0	117	40	0	0	0	0	0	0	0	0	0	0	0	0	0	0	31	58	0	0	0	0	0	0	0	0	0	0	0	0	0	0	0	0
d__Bacteria|p__Cyanobacteria|c__Cyanobacteriia|o__Chloroplast|f__Chloroplast|g__Chloroplast	0	0	0	0	0	0	74404	0	0	0	0	0	0	82	0	0	0	0	0	0	0	37	15	0	0	36	0	43	0	0	0	0	0	0	0	0	0	0	3334	0	23	0	0	0	0	0	0	0	0
d__Bacteria|p__Proteobacteria|c__Gammaproteobacteria|o__Pseudomonadales|f__Moraxellaceae|g__Moraxella	0	108	0	0	0	31	0	0	0	0	0	0	0	0	0	0	0	0	251	35	0	0	0	0	0	0	0	0	29	0	0	101	0	0	0	0	0	0	0	99	574	0	0	145	205	0	0	0	0
d__Bacteria|p__Firmicutes|c__Clostridia|o__Peptostreptococcales-Tissierellales|f__Peptostreptococcaceae|g__Filifactor	54	48	2105	200	241	1153	256	154	280	929	345	340	106	1626	31	251	87	0	884	945	1433	1132	2886	0	0	223	0	339	1297	431	89	107	575	2314	56	0	0	573	8433	496	1452	33	929	1886	438	634	191	0	364
d__Bacteria|p__Firmicutes|c__Clostridia|o__Peptostreptococcales-Tissierellales|f__Anaerovoracaceae|g__Amnipila	30	81	126	129	0	143	0	139	0	0	0	0	0	0	0	424	0	18	134	30	2115	0	1879	1104	0	0	0	0	662	42	83	0	229	441	0	85	50	116	0	117	909	81	349	1293	296	0	59	0	171
d__Bacteria|p__Proteobacteria|c__Gammaproteobacteria|o__Burkholderiales|f__Burkholderiaceae|g__Lautropia	1042	176	92	97	418	0	0	950	757	331	196	23	246	109	5441	472	364	1917	386	188	954	0	3985	2604	187	315	516	41	675	198	491	0	259	5673	0	75	44	994	65	95	554	244	46	31	99	0	689	0	546
d__Bacteria|p__Firmicutes|c__Clostridia|o__Peptostreptococcales-Tissierellales|f__Peptostreptococcaceae|g__Peptostreptococcaceae_unclassified	21	124	124	83	231	1158	0	1203	0	0	0	0	57	0	0	113	0	0	498	101	161	0	3428	32	0	62	43	0	319	0	24	0	60	557	0	43	0	138	0	210	1122	39	79	861	549	0	0	0	1025
d__Bacteria|p__Proteobacteria|c__Gammaproteobacteria|o__Pasteurellales|f__Pasteurellaceae|g__Actinobacillus	0	0	0	0	0	0	28	41	0	0	0	0	55	77	0	0	159	0	0	0	325	0	0	0	0	0	0	0	149	0	0	73	0	0	0	45	0	36	0	0	58	0	0	0	260	363	0	0	0
d__Bacteria|p__Proteobacteria|c__Gammaproteobacteria|o__Pasteurellales|f__Pasteurellaceae|g__Aggregatibacter	1544	353	96	870	208	39	0	432	0	0	107	26	2207	1145	370	492	12854	41	449	95	772	153	1073	865	73	291	0	0	35	34	22	73	0	0	65	165	135	318	33	127	111	22	0	0	845	539	64	0	0
d__Bacteria|p__Proteobacteria|c__Gammaproteobacteria|o__Pseudomonadales|f__Pseudomonadaceae|g__Pseudomonas	0	0	0	0	0	0	0	48	30	34	0	0	0	429	0	109	109	89	0	0	36	0	2431	77	0	140	0	0	68	0	0	0	83	44	0	0	0	1434	543	0	0	0	0	0	134	0	0	0	0
d__Bacteria|p__Firmicutes|c__Clostridia|o__Peptococcales|f__Peptococcaceae|g__Peptococcus	0	344	94	45	0	0	24	17	0	0	0	0	0	78	1223	115	654	75	0	0	518	0	1827	0	0	444	0	0	69	0	0	31	180	0	0	0	0	426	0	0	22	47	31	110	1746	0	0	0	0
d__Bacteria|p__Bacteroidota|c__Bacteroidia|o__Bacteroidales|f__Paludibacteraceae|g__Paludibacteraceae_F0058	0	0	33	29	139	68	0	0	0	0	102	26	0	1971	484	0	218	309	82	77	1713	0	79	0	0	110	0	0	240	0	0	0	27	80	0	0	0	0	1277	0	536	25	0	56	24	132	0	0	0
d__Bacteria|p__Firmicutes|c__Clostridia|o__Peptostreptococcales-Tissierellales|f__Anaerovoracaceae|g__Anaerovoracaceae_Family_XIII_UCG-001	392	262	235	227	46	212	0	508	28	0	98	509	0	445	0	57	103	0	276	0	100	451	57	0	0	863	71	75	58	163	417	291	138	240	51	0	101	228	0	48	528	485	67	241	0	0	0	0	542
d__Bacteria|p__Proteobacteria|c__Alphaproteobacteria|o__Caulobacterales|f__Hyphomonadaceae|g__Hyphomonadaceae_uncultured	0	0	0	0	0	0	57	63	0	1302	0	0	0	0	0	0	0	0	0	0	0	0	0	0	0	0	0	263	95	0	21	0	0	0	0	0	0	100	124	0	0	0	0	0	0	0	0	0	0
d__Bacteria|p__Firmicutes|c__Clostridia|o__Peptostreptococcales-Tissierellales|f__Peptostreptococcaceae|g__[Eubacterium]_yurii_group	27	57	79	0	0	148	0	43	22	0	70	68	26	0	521	0	72	948	89	0	464	0	1327	219	0	0	35	0	974	64	50	32	71	675	0	0	0	34	36	87	1783	117	208	117	738	31	0	0	39
d__Bacteria|p__Patescibacteria|c__Gracilibacteria|o__Gracilibacteria|f__Gracilibacteria|g__Gracilibacteria	63	0	39	81	0	0	0	0	50	0	373	0	61	0	1631	0	0	0	175	45	86	0	12	102	0	67	0	0	81	0	0	0	0	28163	0	0	0	0	0	0	783	0	0	0	0	0	0	0	0
d__Bacteria|p__Proteobacteria|c__Gammaproteobacteria|o__Burkholderiales|f__Neisseriaceae|g__Neisseriaceae_unclassified	348	28	329	258	0	0	30	127	55	0	185	0	675	0	2338	105	1608	108	218	202	2724	30	8417	6249	25	60	107	48	92	227	52	455	24	1287	68	46	50	76	38	0	2050	65	190	178	513	0	0	0	0
d__Bacteria|p__Firmicutes|c__Clostridia|o__Lachnospirales|f__Defluviitaleaceae|g__Defluviitaleaceae_UCG-011	0	31	29	0	0	33	0	23	0	0	35	56	0	29	521	0	33	388	29	0	356	0	850	32	0	63	33	43	176	32	63	0	21	820	0	0	0	69	770	0	739	76	167	90	0	44	64	0	0
d__Bacteria|p__Firmicutes|c__Bacilli|o__Lactobacillales|f__Aerococcaceae|g__Abiotrophia	0	42	30	0	0	32	0	0	292	3537	630	26	68	0	580	0	0	191	43	222	0	0	0	0	0	126	0	0	0	0	39	0	26	109	0	0	0	0	0	0	0	0	69	0	91	0	0	0	33
d__Bacteria|p__Firmicutes|c__Clostridia|o__Lachnospirales|f__Lachnospiraceae|g__Shuttleworthia	0	71	0	0	0	0	314	0	78	0	33	51	0	393	0	60	0	0	42	0	24	27	0	0	0	34	38	216	0	30	0	0	0	34	0	0	0	35	194	38	204	0	0	0	0	0	117	0	130
d__Bacteria|p__Actinobacteriota|c__Actinobacteria|o__Bifidobacteriales|f__Bifidobacteriaceae|g__Alloscardovia	0	0	0	0	0	0	0	0	0	0	0	0	0	0	0	0	0	0	0	0	0	59	0	0	0	261	0	79	0	0	0	0	0	0	0	0	0	0	0	0	0	0	0	0	0	0	0	0	80
d__Bacteria|p__Spirochaetota|c__Spirochaetia|o__Spirochaetales|f__Spirochaetaceae|g__Treponema	0	58	0	0	0	66	0	0	0	0	0	0	0	1732	319	531	795	872	0	0	490	0	2632	381	0	460	0	153	30	0	0	275	156	42	0	0	49	301	931	0	1109	54	61	32	53	0	0	0	0
d__Bacteria|p__Firmicutes|c__Clostridia|o__Peptostreptococcales-Tissierellales|f__Anaerovoracaceae|g__Mogibacterium	28	166	26	60	0	85	148	71	114	88	53	56	51	121	31	111	41	264	0	80	78	47	112	0	0	38	0	44	36	176	418	0	173	0	61	0	98	162	64	48	184	24	0	29	0	45	0	48	141
d__Bacteria|p__Actinobacteriota|c__Actinobacteria|o__Actinomycetales|f__Actinomycetaceae|g__Mobiluncus	28	29	0	0	0	0	0	74	0	94	0	0	0	29	0	0	83	1214	0	0	0	26	0	0	0	115	0	1719	26	35	189	74	0	0	0	0	0	35	196	0	89	356	0	0	0	0	58	0	0
d__Bacteria|p__Firmicutes|c__Bacilli|o__Bacilli_RF39|f__Bacilli_RF39|g__Bacilli_RF39	57	49	293	182	42	514	0	0	0	0	0	0	0	0	63	54	0	0	0	75	144	119	0	39	0	326	0	40	193	96	384	0	81	40	0	40	0	0	0	368	354	357	749	262	0	42	56	0	401
d__Bacteria|p__Actinobacteriota|c__Actinobacteria|o__Corynebacteriales|f__Nocardiaceae|g__Rhodococcus	0	58	0	0	0	33	56	46	0	858	0	0	0	0	0	0	0	0	0	0	0	28	0	0	0	0	0	0	98	0	0	0	26	36	0	0	0	66	0	0	0	0	0	0	0	0	0	0	0
d__Bacteria|p__Proteobacteria|c__Gammaproteobacteria|o__Pasteurellales|f__Pasteurellaceae|g__Pasteurellaceae_unclassified	2377	1468	2788	3125	8193	3820	188	11767	515	29	2887	2794	8578	252	1159	573	1849	205	14240	1818	918	14946	251	1373	1219	713	4384	0	1219	1455	314	908	3235	4481	8262	4612	9441	418	71	2724	2557	1420	2258	4060	2499	2645	10423	369	6040
d__Bacteria|p__Proteobacteria|c__Gammaproteobacteria|o__Cardiobacteriales|f__Cardiobacteriaceae|g__Cardiobacterium	83	93	30	62	0	0	0	297	0	25	150	32	0	0	296	0	110	49	0	0	0	58	130	0	26	26	0	38	501	67	111	0	125	133	0	0	0	26	33	0	53	0	0	0	65	0	0	0	49
d__Bacteria|p__Patescibacteria|c__Saccharimonadia|o__Saccharimonadales|f__Saccharimonadaceae|g__Saccharimonadaceae	29	25	36	28	0	0	45	103	111	1232	270	212	201	300	0	56	72	115	165	0	17	899	0	0	0	59	31	882	68	40	222	0	54	234	0	0	41	0	441	88	169	22	0	0	0	390	0	48	41
d__Bacteria|p__Firmicutes|c__Clostridia|o__Oscillospirales|f__Ruminococcaceae|g__Subdoligranulum	33	108	0	0	0	0	0	36	0	493	0	0	0	28	0	0	0	0	0	0	0	52	0	0	0	0	0	0	0	0	0	0	49	78	0	46	50	442	83	0	27	0	0	0	0	0	0	0	0
d__Bacteria|p__Proteobacteria|c__Gammaproteobacteria|o__Burkholderiales|f__Comamonadaceae|g__Comamonas	0	61	0	27	0	0	0	0	60	0	0	0	0	0	9155	0	0	658	38	0	165	0	21	37	0	33	0	0	32	0	0	0	0	48	0	0	0	0	41	0	33	0	0	0	26	0	0	0	0
d__Bacteria|p__Proteobacteria|c__Gammaproteobacteria|o__Enterobacterales|f__Enterobacteriaceae|g__Escherichia-Shigella	0	151	0	0	0	0	29	0	30	66	0	32	27	0	0	0	0	0	0	0	0	0	0	0	0	0	0	40	23	0	77	0	29	0	0	0	443	461	242	0	0	0	0	0	0	0	0	0	0
d__Bacteria|p__Proteobacteria|c__Gammaproteobacteria|o__Burkholderiales|f__Neisseriaceae|g__Kingella	0	0	0	0	0	0	0	0	0	0	15	36	0	0	0	64	193	0	0	0	0	62	75	0	0	0	0	0	71	122	154	0	0	0	0	0	0	160	0	0	0	0	0	0	24	0	0	0	0
d__Bacteria|p__Firmicutes|c__Clostridia|o__Peptostreptococcales-Tissierellales|f__Anaerovoracaceae|g__Anaerovoracaceae_uncultured	0	32	156	0	42	0	55	0	0	29	49	56	0	0	0	0	43	0	0	0	0	105	129	0	0	0	0	0	25	59	20	0	57	45	0	0	0	0	452	0	0	0	0	0	0	148	0	0	0
d__Bacteria|p__Firmicutes|c__Clostridia|o__Peptostreptococcales-Tissierellales|f__Anaerovoracaceae|g__[Eubacterium]_saphenum_group	0	72	35	0	44	0	48	0	0	0	0	91	0	0	0	170	0	0	0	41	65	70	0	38	0	0	0	33	36	87	0	0	0	40	0	0	0	128	2900	0	0	0	0	34	0	0	0	0	45
d__Bacteria|p__Actinobacteriota|c__Actinobacteria|o__Bifidobacteriales|f__Bifidobacteriaceae|g__Bifidobacterium	0	51	0	0	0	0	23	0	0	31	0	27	0	208	0	0	0	0	0	0	0	19	17	0	0	0	0	0	76	0	0	0	23	0	0	0	0	168	0	0	0	0	0	0	0	0	0	0	0
d__Bacteria|p__Firmicutes|c__Clostridia|o__Clostridia_vadinBB60_group|f__Clostridia_vadinBB60_group|g__Clostridia_vadinBB60_group	0	582	0	0	0	0	0	0	0	0	51	28	0	0	0	0	0	0	0	0	0	0	245	0	0	0	0	0	0	0	0	0	0	0	0	0	0	39	0	0	123	0	0	53	0	0	0	0	0
d__Bacteria|p__Actinobacteriota|c__Actinobacteria|o__Micrococcales|f__Micrococcaceae|g__Nesterenkonia	0	0	0	0	0	0	0	14	0	354	0	0	0	0	0	0	0	0	0	0	0	0	0	0	0	0	0	85	27	0	0	0	0	0	0	0	0	37	27	0	0	0	0	0	0	0	0	0	0
d__Bacteria|p__Fusobacteriota|c__Fusobacteriia|o__Fusobacteriales|f__Leptotrichiaceae|g__Leptotrichiaceae_uncultured	0	0	0	0	0	0	0	0	0	0	22	60	0	0	0	0	0	0	0	0	0	0	0	0	0	0	0	0	0	29	0	0	0	0	0	0	0	4154	0	0	0	0	0	0	0	0	0	0	0
d__Bacteria|p__Fusobacteriota|c__Fusobacteriia|o__Fusobacteriales|f__Leptotrichiaceae|g__Streptobacillus	0	0	0	0	40	0	0	0	0	0	0	0	0	84	0	54	0	0	0	0	0	0	0	153	0	0	0	0	0	0	0	0	0	0	0	0	0	0	0	0	0	0	0	0	0	0	0	0	0
d__Bacteria|p__Proteobacteria|c__Gammaproteobacteria|o__Burkholderiales|f__Comamonadaceae|g__Pelomonas	0	0	0	0	0	0	0	0	0	122	0	0	0	0	0	0	0	22	0	0	0	0	0	0	0	0	0	0	0	0	0	0	0	0	0	0	0	0	0	0	0	0	0	0	0	0	0	0	0
d__Bacteria|p__Proteobacteria|c__Alphaproteobacteria|o__Rickettsiales|f__Mitochondria|g__Mitochondria	0	0	0	0	0	0	53	0	0	0	0	0	0	0	0	0	0	0	0	0	0	0	0	0	0	0	0	86	0	0	0	0	0	0	0	0	0	0	913	0	0	0	0	0	0	0	0	0	0
d__Bacteria|p__Proteobacteria|c__Gammaproteobacteria|o__Burkholderiales|f__Neisseriaceae|g__Alysiella	0	0	91	26	0	28	0	0	0	0	0	0	0	0	933	0	731	249	43	0	337	0	721	203	31	108	0	0	493	32	0	147	42	0	0	0	0	93	0	0	28	53	88	50	400	0	0	0	0
d__Bacteria|p__Bacteroidota|c__Bacteroidia|o__Bacteroidales|f__Bacteroidaceae|g__Bacteroides	34	357	0	0	0	30	105	70	29	1263	0	0	34	83	0	0	0	0	0	0	0	86	284	0	0	0	0	38	72	0	104	0	198	201	355	49	488	1786	539	0	27	0	0	60	0	0	0	0	0
d__Bacteria|p__Proteobacteria|c__Alphaproteobacteria|o__Rhizobiales|f__Beijerinckiaceae|g__Methylobacterium-Methylorubrum	0	0	0	0	0	0	23	23	0	0	0	0	0	0	0	0	41	0	0	0	0	0	67	0	0	0	0	0	0	0	0	0	0	0	0	0	0	0	0	0	0	0	0	0	0	0	0	0	0
d__Bacteria|p__Proteobacteria|c__Gammaproteobacteria|o__Enterobacterales|f__Yersiniaceae|g__Serratia	0	0	0	0	0	0	0	99	0	336	0	0	0	31	0	0	0	0	0	0	0	0	48	0	0	0	0	40	74	27	16	0	0	0	0	0	0	99	0	0	0	0	0	0	0	0	0	0	0
d__Bacteria|p__Firmicutes|c__Clostridia|o__Oscillospirales|f__Ruminococcaceae|g__Faecalibacterium	61	115	0	0	0	65	57	134	0	866	18	0	29	0	0	0	0	0	0	0	0	125	91	0	0	0	0	0	102	32	90	0	27	34	57	48	50	550	186	0	87	0	0	37	0	0	0	0	0
d__Bacteria|p__Bacteroidota|c__Bacteroidia|o__Bacteroidales|f__Bacteroidales_unclassified|g__Bacteroidales_unclassified	740	0	27	58	632	67	0	107	465	0	216	120	1831	25	47	170	85	413	178	1115	43	0	179	64	0	346	299	0	19	35	0	145	31	77	170	38	199	103	63	171	19	22	0	32	47	199	990	37	230
d__Bacteria|p__Proteobacteria|c__Alphaproteobacteria|o__Rhizobiales|f__Rhizobiaceae|g__Aliihoeflea	0	0	0	0	0	0	17	0	0	414	0	0	0	0	0	0	0	0	0	0	0	0	0	0	0	0	0	41	88	27	0	0	0	0	0	0	0	93	33	0	0	0	0	0	0	0	0	0	0
d__Bacteria|p__Firmicutes|c__Clostridia|o__Christensenellales|f__Christensenellaceae|g__Christensenellaceae_R-7_group	0	0	0	0	0	206	0	0	0	0	0	0	0	0	0	0	0	0	0	0	208	0	0	0	0	0	0	0	0	0	0	0	0	0	0	0	0	0	0	0	0	0	0	259	0	0	0	0	0
d__Bacteria|p__Firmicutes|c__Negativicutes|o__Veillonellales-Selenomonadales|f__Selenomonadaceae|g__Selenomonadaceae_unclassified	0	22	62	0	0	0	0	0	0	31	127	93	32	258	600	0	0	45	0	34	66	56	363	135	0	111	0	148	131	0	0	151	57	0	0	0	0	0	176	42	717	0	0	0	197	0	0	0	0
d__Bacteria|p__Bacteroidota|c__Bacteroidia|o__Sphingobacteriales|f__Lentimicrobiaceae|g__Lentimicrobium	0	0	0	0	0	31	0	0	0	0	0	0	0	122	0	0	0	0	0	0	37	0	19	0	0	0	0	42	0	0	29	0	0	40	0	0	0	31	70	0	157	0	0	0	0	0	0	0	0
d__Bacteria|p__Proteobacteria|c__Gammaproteobacteria|o__Burkholderiales|f__Burkholderiales_unclassified|g__Burkholderiales_unclassified	1025	26	2566	598	3624	329	0	571	261	0	73	399	827	0	504	843	848	75	2232	77	490	49	17	695	1258	459	3093	0	919	729	254	519	263	932	1202	2020	1317	28	0	308	165	308	585	267	766	203	4319	0	1640
d__Bacteria|p__Firmicutes|c__Clostridia|o__Lachnospirales|f__Lachnospiraceae|g__Fusicatenibacter	0	0	0	0	43	0	0	23	0	523	0	0	0	0	0	0	0	30	0	0	0	21	0	0	0	0	0	0	0	0	0	0	0	0	0	0	0	95	0	0	28	0	0	0	0	0	0	0	0
d__Bacteria|p__Actinobacteriota|c__Actinobacteria|o__Actinomycetales|f__Actinomycetaceae|g__Actinomycetaceae_F0332	0	0	0	0	0	0	0	0	0	0	26	0	0	0	0	0	125	0	0	40	0	0	58	0	0	0	0	90	25	0	28	0	0	0	0	0	0	121	154	0	75	0	0	0	0	0	0	0	0
d__Bacteria|p__Bacteria_unclassified|c__Bacteria_unclassified|o__Bacteria_unclassified|f__Bacteria_unclassified|g__Bacteria_unclassified	1861	602	3437	337	2406	1211	327	1471	14390	660	1623	2414	4873	110	233	1076	1081	328	3878	2037	304	2423	32	164	2210	208	998	349	5104	830	1364	769	721	2852	1636	1149	1695	202	163	2198	479	540	472	461	737	4676	7531	1939	4099
d__Bacteria|p__Firmicutes|c__Clostridia|o__Peptostreptococcales-Tissierellales|f__Anaerovoracaceae|g__[Eubacterium]_brachy_group	0	135	0	0	29	0	51	0	0	465	20	0	0	129	0	56	121	0	0	0	0	85	258	0	56	0	0	79	98	0	0	0	0	0	0	0	0	62	61	0	54	0	0	0	19	0	0	0	0
d__Bacteria|p__Bacteroidota|c__Bacteroidia|o__Bacteroidales|f__Rikenellaceae|g__Rikenellaceae_RC9_gut_group	0	0	47	31	36	0	0	0	0	0	25	0	0	130	0	237	119	23	0	0	0	0	253	42	0	0	0	37	0	31	0	0	0	0	0	0	0	65	504	0	31	0	0	0	0	35	0	0	39
d__Bacteria|p__Firmicutes|c__Bacilli|o__Lactobacillales|f__Leuconostocaceae|g__Leuconostoc	0	0	0	0	0	0	0	0	0	0	0	0	0	0	0	0	0	0	0	0	0	0	0	0	0	0	0	0	0	0	0	0	0	0	0	0	0	0	32	0	0	0	0	0	0	0	0	0	0
d__Bacteria|p__Actinobacteriota|c__Actinobacteria|o__Micrococcales|f__Micrococcaceae|g__Micrococcaceae_unclassified	1943	1481	1780	152	409	1034	4473	1838	11572	3542	6738	6185	1856	187	37	180	256	341	1110	308	22	5993	23	167	2097	43	150	500	1040	1213	662	988	474	846	1322	215	1855	335	339	1036	463	23	1384	320	127	607	2456	2374	6410
d__Bacteria|p__Firmicutes|c__Clostridia|o__Lachnospirales|f__Lachnospiraceae|g__Agathobacter	55	69	0	0	0	0	0	0	0	322	0	0	32	0	0	0	0	0	0	0	0	0	18	0	0	0	0	85	0	0	0	0	0	0	0	40	0	222	0	0	0	0	0	0	0	0	0	0	0
d__Bacteria|p__Actinobacteriota|c__Actinobacteria|o__Bifidobacteriales|f__Bifidobacteriaceae|g__Scardovia	0	37	37	0	0	0	27	20	25	0	0	26	97	0	0	0	0	21	0	0	0	0	13	0	0	0	0	116	0	92	0	0	0	0	0	0	0	38	101	0	0	0	0	0	23	52	0	0	0
d__Bacteria|p__Firmicutes|c__Clostridia|o__Peptostreptococcales-Tissierellales|f__Peptostreptococcaceae|g__Romboutsia	0	48	0	0	0	0	0	22	27	0	0	0	0	0	0	0	0	0	0	0	0	0	0	0	0	0	0	0	0	0	0	0	0	0	0	0	0	0	0	0	57	0	0	0	0	0	0	0	0
d__Bacteria|p__Bacteroidota|c__Bacteroidia|o__Bacteroidales|f__Prevotellaceae|g__Prevotellaceae_uncultured	0	0	0	0	0	0	0	0	0	0	0	0	0	0	0	124	0	0	0	0	16	0	0	0	0	0	0	0	0	0	0	0	0	0	0	0	0	0	0	0	0	0	0	0	0	0	0	0	0
d__Bacteria|p__Firmicutes|c__Clostridia|o__Lachnospirales|f__Lachnospiraceae|g__Blautia	0	61	0	0	0	0	0	0	0	60	0	24	0	0	0	0	36	0	0	0	0	0	0	0	0	0	0	82	0	0	0	0	0	40	113	0	0	52	27	0	57	0	0	0	0	0	0	0	0
d__Bacteria|p__Firmicutes|c__Bacilli|o__Staphylococcales|f__Staphylococcaceae|g__Staphylococcus	0	0	0	0	0	0	0	22	0	0	0	0	0	0	0	0	0	0	0	0	0	0	37	0	0	0	0	0	0	0	0	0	0	0	0	0	0	0	34	0	0	0	0	0	0	0	0	0	0
d__Bacteria|p__Proteobacteria|c__Gammaproteobacteria|o__Burkholderiales|f__Comamonadaceae|g__Acidovorax	0	0	0	0	0	0	0	0	0	129	0	0	0	0	0	0	0	0	0	0	0	0	0	0	0	0	0	0	33	0	0	0	0	0	0	0	0	173	32	0	29	0	0	54	0	0	0	0	0
d__Bacteria|p__Firmicutes|c__Bacilli|o__Mycoplasmatales|f__Mycoplasmataceae|g__Mycoplasma	0	0	0	0	0	0	0	0	0	0	0	0	0	339	81	0	0	0	0	0	37	0	1138	0	0	94	0	0	0	0	0	0	0	0	0	0	0	0	113	0	56	24	0	0	0	0	0	0	0
d__Bacteria|p__Bacteroidota|c__Bacteroidia|o__Flavobacteriales|f__Weeksellaceae|g__Chryseobacterium	0	0	0	0	0	0	0	0	0	67	0	0	0	0	0	0	0	0	0	0	0	0	0	0	0	0	0	0	0	0	0	0	28	0	0	0	0	33	0	0	0	0	0	0	0	0	0	0	0
d__Bacteria|p__Firmicutes|c__Bacilli|o__Lactobacillales|f__Lactobacillales_unclassified|g__Lactobacillales_unclassified	800	699	730	266	322	216	2804	1464	8050	1926	864	1510	926	302	792	362	1787	614	642	308	137	7150	33	44	418	1089	291	433	1886	798	1384	1043	673	581	1106	167	1186	369	1243	527	248	244	90	304	161	1563	1852	2043	4504
d__Bacteria|p__Proteobacteria|c__Gammaproteobacteria|o__Pseudomonadales|f__Moraxellaceae|g__Faucicola	0	0	0	0	0	0	0	0	0	0	0	0	31	0	0	0	0	0	0	0	0	0	0	0	0	0	0	0	0	0	0	0	0	0	0	0	0	0	0	0	0	0	0	0	0	0	0	0	0
d__Bacteria|p__Proteobacteria|c__Gammaproteobacteria|o__Gammaproteobacteria_unclassified|f__Gammaproteobacteria_unclassified|g__Gammaproteobacteria_unclassified	29	0	0	0	0	0	0	262	0	0	70	0	57	0	0	0	84	0	0	0	0	110	0	0	0	0	0	0	33	25	0	0	30	33	0	30	0	0	0	92	0	18	0	0	0	41	66	0	0
d__Bacteria|p__Firmicutes|c__Clostridia|o__Peptostreptococcales-Tissierellales|f__Peptostreptococcaceae|g__Peptoanaerobacter	0	0	0	0	0	0	0	0	0	0	0	58	0	0	35	0	45	0	0	0	0	0	42	0	0	31	0	0	24	0	23	0	0	0	0	0	0	0	24	0	0	0	0	0	0	0	0	0	0
d__Bacteria|p__Actinobacteriota|c__Coriobacteriia|o__Coriobacteriales|f__Atopobiaceae|g__Olsenella	0	0	0	0	0	0	0	0	0	0	0	0	0	0	0	0	0	0	0	0	0	0	0	0	0	0	0	0	0	0	0	0	0	0	0	0	0	0	34	0	0	0	0	0	0	0	0	0	46
d__Bacteria|p__Bacteroidota|c__Bacteroidia|o__Bacteroidales|f__Prevotellaceae|g__Prevotellaceae_unclassified	475	364	1457	1025	590	506	131	109	54	0	1095	97	426	762	127	652	270	125	838	5610	21	0	169	102	227	143	461	0	55	697	157	625	25	204	3087	1109	1376	190	28	1697	59	355	391	154	279	1595	376	118	81
d__Bacteria|p__Synergistota|c__Synergistia|o__Synergistales|f__Synergistaceae|g__Fretibacterium	0	0	25	0	62	0	0	0	0	0	27	0	33	157	0	0	40	29	81	0	20	0	322	35	0	0	0	126	0	0	0	0	0	0	0	0	0	135	861	0	59	0	0	22	0	40	0	0	0
d__Bacteria|p__Firmicutes|c__Bacilli|o__Lactobacillales|f__Leuconostocaceae|g__Weissella	0	0	0	0	0	0	0	0	0	0	0	0	0	0	0	0	0	0	0	0	0	0	0	0	0	0	0	79	0	0	0	0	0	0	0	0	0	0	112	0	0	0	0	0	0	0	0	0	0
d__Bacteria|p__Proteobacteria|c__Alphaproteobacteria|o__Caulobacterales|f__Caulobacteraceae|g__Brevundimonas	30	0	0	0	0	0	0	0	0	0	0	0	0	0	0	0	0	0	0	0	0	0	0	0	0	0	0	0	0	0	0	0	0	0	0	0	0	0	0	0	26	0	0	0	0	0	0	0	0
d__Bacteria|p__Firmicutes|c__Clostridia|o__Oscillospirales|f__Oscillospiraceae|g__Oscillospiraceae_UCG-002	0	0	0	0	0	0	0	0	0	103	0	0	0	30	0	0	0	0	0	0	0	29	9	0	0	0	0	0	0	0	0	0	20	0	0	0	0	0	58	0	25	0	0	0	0	0	0	0	0
d__Bacteria|p__Bacteroidota|c__Bacteroidia|o__Bacteroidales|f__Tannerellaceae|g__Parabacteroides	0	86	0	0	0	0	22	0	0	129	0	0	0	0	0	0	0	0	0	0	0	0	0	0	0	0	0	0	0	0	0	0	28	36	0	0	0	102	0	0	0	0	0	28	0	0	0	0	0
d__Bacteria|p__Firmicutes|c__Clostridia|o__Peptostreptococcales-Tissierellales|f__Peptostreptococcales-Tissierellales|g__Peptostreptococcales-Tissierellales_uncultured	0	0	70	0	0	0	0	0	0	0	55	0	36	0	0	0	116	0	0	0	0	34	18	0	0	0	0	0	0	0	0	0	0	0	0	0	0	0	0	0	0	0	0	0	0	0	0	0	0
d__Bacteria|p__Proteobacteria|c__Gammaproteobacteria|o__Burkholderiales|f__Alcaligenaceae|g__Achromobacter	0	0	0	0	0	0	0	0	0	246	0	0	0	0	32	0	0	19	0	0	0	0	82	0	0	0	0	0	0	0	22	0	0	0	0	0	0	0	0	0	0	0	0	0	0	0	0	0	0
d__Bacteria|p__Firmicutes|c__Negativicutes|o__Acidaminococcales|f__Acidaminococcaceae|g__Phascolarctobacterium	0	0	0	0	0	0	0	0	0	0	0	0	0	0	0	0	0	0	0	0	0	0	21	0	0	0	0	0	0	0	0	0	59	0	125	0	0	0	0	0	0	0	0	0	0	0	0	0	0
d__Bacteria|p__Firmicutes|c__Firmicutes_unclassified|o__Firmicutes_unclassified|f__Firmicutes_unclassified|g__Firmicutes_unclassified	1121	176	0	104	188	40	193	196	567	188	114	703	1588	326	141	398	166	531	368	129	0	594	0	32	220	340	96	932	54	467	115	1038	96	33	2114	219	1017	141	882	558	58	412	23	0	0	309	388	808	1054
d__Bacteria|p__Firmicutes|c__Bacilli|o__Bacilli_unclassified|f__Bacilli_unclassified|g__Bacilli_unclassified	289	85	209	106	0	27	20	364	87	0	474	303	928	158	88	0	343	36	1287	248	25	443	11	40	34	0	40	0	786	101	274	269	353	1300	60	0	443	64	37	94	222	22	70	225	76	479	832	83	45
d__Bacteria|p__Firmicutes|c__Bacilli|o__Erysipelotrichales|f__Erysipelotrichaceae|g__Bulleidia	36	0	0	0	0	0	0	0	0	473	0	0	0	51	0	0	0	0	40	0	0	0	0	0	0	0	0	35	0	0	0	0	0	0	0	0	0	0	37	0	0	0	0	0	0	0	0	0	0
d__Bacteria|p__Patescibacteria|c__Gracilibacteria|o__Gracilibacteria_JGI_0000069-P22|f__Gracilibacteria_JGI_0000069-P22|g__Gracilibacteria_JGI_0000069-P22	0	0	0	0	0	0	0	0	0	0	28	0	0	0	0	0	0	0	0	0	0	0	0	76	0	0	0	43	273	0	0	0	0	0	0	0	0	0	0	0	57	51	0	0	0	0	0	0	0
d__Bacteria|p__Firmicutes|c__Negativicutes|o__Veillonellales-Selenomonadales|f__Veillonellaceae|g__Anaeroglobus	25	0	28	54	0	0	0	0	0	32	21	0	34	393	0	0	70	0	0	0	0	0	43	0	0	73	0	38	0	0	0	0	0	0	0	0	0	38	178	0	57	0	0	0	0	0	0	0	0
d__Bacteria|p__Firmicutes|c__Bacilli|o__Lactobacillales|f__Lactobacillales_P5D1-392|g__Lactobacillales_P5D1-392	4709	56	90	273	570	103	1381	562	1378	115	176	1031	4216	1479	0	181	219	132	167	555	0	1207	0	72	1787	196	1059	2665	258	507	220	616	144	280	1410	209	992	1372	1465	760	106	265	29	88	0	639	1303	10254	1019
d__Bacteria|p__Actinobacteriota|c__Coriobacteriia|o__Coriobacteriales|f__Eggerthellaceae|g__Slackia	0	83	0	0	0	0	0	0	37	26	0	0	0	0	0	0	0	24	0	0	0	46	0	0	0	0	0	44	0	0	0	0	0	0	0	0	0	0	0	0	0	0	0	0	0	0	0	0	0
d__Bacteria|p__Desulfobacterota|c__Desulfobulbia|o__Desulfobulbales|f__Desulfobulbaceae|g__Desulfobulbus	0	0	0	0	0	0	0	0	26	93	0	0	0	0	0	0	0	0	0	0	0	28	192	0	0	0	0	0	0	0	0	0	0	0	0	0	0	31	69	0	0	0	0	0	0	0	0	0	0
d__Bacteria|p__Proteobacteria|c__Gammaproteobacteria|o__Pseudomonadales|f__Moraxellaceae|g__Acinetobacter	0	56	0	0	0	0	18	0	0	95	0	0	0	0	0	0	0	0	0	0	0	0	0	0	0	0	0	0	0	0	25	0	0	0	0	0	0	35	93	0	53	0	0	0	0	0	0	0	0
d__Bacteria|p__Proteobacteria|c__Gammaproteobacteria|o__Burkholderiales|f__Sutterellaceae|g__Parasutterella	0	0	0	0	0	0	0	0	0	0	0	0	0	0	0	0	0	0	0	0	0	0	31	0	0	0	0	40	0	0	0	0	0	0	61	0	0	26	0	0	0	0	0	0	0	0	0	0	0
d__Bacteria|p__Firmicutes|c__Clostridia|o__Lachnospirales|f__Lachnospiraceae|g__Lachnospiraceae_unclassified	910	144	540	275	420	324	0	658	77	41	486	460	984	488	139	414	82	490	666	557	669	201	36	1122	538	97	442	332	91	914	77	402	407	885	498	128	155	90	297	316	297	483	520	543	650	398	182	0	846
d__Bacteria|p__Firmicutes|c__Negativicutes|o__Veillonellales-Selenomonadales|f__Veillonellaceae|g__Veillonellaceae_unclassified	128	0	0	29	0	0	0	0	0	0	0	0	0	110	0	0	43	42	0	0	0	0	0	0	286	390	0	168	28	142	0	340	47	0	112	0	54	64	821	84	0	422	0	0	0	0	0	45	0
d__Bacteria|p__Actinobacteriota|c__Actinobacteria|o__Micrococcales|f__Micrococcales_unclassified|g__Micrococcales_unclassified	2467	702	1500	161	501	514	1502	1216	6956	661	3557	4494	7442	534	27	413	35	319	854	156	0	1673	23	31	5516	356	681	2384	446	1206	1111	639	676	1614	2350	1446	1577	1015	248	3881	390	212	536	336	18	2288	2872	6396	3261
d__Bacteria|p__Firmicutes|c__Bacilli|o__Lactobacillales|f__Streptococcaceae|g__Streptococcaceae_unclassified	0	0	0	0	0	0	0	0	0	0	0	0	0	0	0	119	0	0	0	0	0	0	0	0	0	0	35	0	0	0	0	0	0	0	0	0	0	0	0	0	0	0	0	0	0	0	0	0	0
d__Bacteria|p__Actinobacteriota|c__Actinobacteria|o__Actinobacteria_unclassified|f__Actinobacteria_unclassified|g__Actinobacteria_unclassified	1334	357	192	525	251	266	225	554	2689	223	670	1681	987	906	103	241	195	404	76	199	22	1008	0	0	380	1047	236	1363	109	498	528	561	361	151	1082	0	1187	443	940	646	306	432	71	131	0	187	372	2233	2158
d__Bacteria|p__Proteobacteria|c__Gammaproteobacteria|o__Burkholderiales|f__Neisseriaceae|g__Simonsiella	0	0	0	0	0	0	0	0	0	0	0	0	0	0	0	0	0	107	0	0	336	0	833	319	0	0	0	0	0	0	0	0	0	0	0	0	0	0	0	0	0	0	273	0	0	0	0	0	0
d__Bacteria|p__Firmicutes|c__Clostridia|o__Clostridia_unclassified|f__Clostridia_unclassified|g__Clostridia_unclassified	471	0	246	223	155	34	0	133	52	0	34	264	233	0	0	117	157	18	528	108	37	205	0	0	73	0	103	0	82	61	85	33	54	110	336	616	209	0	0	137	24	86	69	26	29	167	346	0	742
d__Bacteria|p__Proteobacteria|c__Gammaproteobacteria|o__Burkholderiales|f__Comamonadaceae|g__Tepidimonas	0	0	0	0	0	0	0	0	0	0	0	0	0	0	0	0	0	0	0	0	0	0	0	0	0	0	0	0	57	0	0	0	0	0	0	0	0	29	0	0	0	0	0	0	0	0	0	0	0
d__Bacteria|p__Patescibacteria|c__Saccharimonadia|o__Saccharimonadales|f__Saccharimonadales_unclassified|g__Saccharimonadales_unclassified	216	0	34	56	0	74	134	316	1431	0	100	586	30	20	0	0	0	53	0	0	0	293	0	0	33	64	34	270	51	0	120	39	53	182	403	37	247	0	573	0	0	47	0	32	0	175	354	164	576
d__Bacteria|p__Firmicutes|c__Clostridia|o__Lachnospirales|f__Lachnospiraceae|g__Lachnoclostridium	0	29	0	0	0	0	0	0	0	88	0	0	0	60	0	0	0	0	0	0	0	24	35	0	0	0	0	0	0	0	0	0	0	0	0	0	0	0	0	0	0	0	0	0	0	0	0	0	0
d__Bacteria|p__Bacteroidota|c__Bacteroidia|o__Bacteroidales|f__Rikenellaceae|g__Alistipes	0	0	0	0	0	0	0	0	0	0	0	0	0	0	0	0	0	0	0	0	0	0	0	0	0	0	0	0	0	0	0	0	0	0	0	0	0	0	0	0	0	0	0	0	0	0	0	0	0
d__Bacteria|p__Proteobacteria|c__Alphaproteobacteria|o__Sphingomonadales|f__Sphingomonadaceae|g__Sphingobium	0	0	0	0	0	0	0	0	0	24	0	0	0	0	0	0	0	0	0	0	0	0	0	0	0	0	0	0	0	0	0	0	0	0	0	0	0	0	0	0	0	0	0	0	0	0	0	0	0
d__Bacteria|p__Proteobacteria|c__Gammaproteobacteria|o__Burkholderiales|f__Comamonadaceae|g__Delftia	0	0	0	0	0	0	0	18	29	61	0	0	0	0	0	0	0	0	0	0	0	0	0	0	0	0	0	0	0	0	0	0	0	0	0	0	0	36	0	0	0	0	0	0	0	0	0	0	0
d__Bacteria|p__Firmicutes|c__Clostridia|o__Lachnospirales|f__Lachnospiraceae|g__Lachnospiraceae_NK4A136_group	0	35	0	0	0	0	0	23	0	92	0	0	0	0	0	0	0	0	0	0	0	0	0	0	0	0	0	0	0	31	0	0	0	42	0	0	0	0	0	0	0	0	0	0	0	0	0	0	0
d__Bacteria|p__Proteobacteria|c__Gammaproteobacteria|o__Burkholderiales|f__Comamonadaceae|g__Schlegelella	0	28	0	0	0	0	0	0	0	0	0	0	0	0	0	0	0	0	0	0	0	0	0	0	0	0	0	88	87	0	0	0	0	0	0	0	0	134	0	0	0	0	0	0	0	0	0	0	0
d__Bacteria|p__Proteobacteria|c__Gammaproteobacteria|o__Burkholderiales|f__Alcaligenaceae|g__Alcaligenes	0	0	0	0	0	0	0	0	0	0	0	0	0	0	36	0	0	20	0	0	0	0	75	0	0	0	0	0	0	0	0	0	0	0	0	0	0	0	0	0	0	0	0	0	0	0	0	0	0
d__Bacteria|p__Firmicutes|c__Clostridia|o__Lachnospirales|f__Lachnospiraceae|g__Anaerostipes	0	0	0	0	0	0	0	23	0	58	0	0	0	0	0	0	0	0	0	0	0	0	0	0	0	0	0	0	0	0	0	0	0	32	0	0	0	38	0	0	0	0	0	0	0	0	0	0	0
d__Bacteria|p__Actinobacteriota|c__Coriobacteriia|o__Coriobacteriales|f__Eggerthellaceae|g__Cryptobacterium	0	0	0	0	0	0	0	0	0	0	0	0	0	0	0	0	0	0	0	0	0	0	0	0	0	0	0	449	0	0	0	0	0	0	0	0	0	0	28	0	21	0	0	0	0	0	0	0	0
d__Bacteria|p__Bacteroidota|c__Bacteroidia|o__Bacteroidia_unclassified|f__Bacteroidia_unclassified|g__Bacteroidia_unclassified	0	0	88	0	77	31	0	0	0	0	29	0	89	0	0	0	0	0	40	38	41	0	0	0	0	0	0	0	0	33	0	0	0	35	0	45	0	0	0	35	0	0	0	31	30	0	63	0	0
d__Bacteria|p__Fusobacteriota|c__Fusobacteriia|o__Fusobacteriales|f__Leptotrichiaceae|g__Sneathia	0	0	0	0	0	0	0	0	0	0	0	0	0	0	0	0	0	0	0	0	0	0	0	0	0	0	0	0	28	0	0	0	0	0	0	0	0	0	0	0	0	0	0	0	0	0	0	0	0
d__Bacteria|p__Chloroflexi|c__Anaerolineae|o__Anaerolineales|f__Anaerolineaceae|g__Flexilinea	0	0	0	0	0	0	0	0	0	0	0	0	0	0	0	0	0	0	0	0	0	0	49	0	0	0	0	122	25	0	0	0	0	0	0	0	0	33	32	0	0	0	0	0	0	0	0	0	0
d__Bacteria|p__Firmicutes|c__Bacilli|o__Bacillales|f__Bacillaceae|g__Halobacillus	0	0	0	0	0	0	0	0	0	0	0	0	0	0	0	0	0	0	0	0	0	0	0	0	0	0	0	0	0	0	0	0	0	0	0	0	0	0	0	0	0	0	0	0	0	0	0	0	0
d__Bacteria|p__Firmicutes|c__Clostridia|o__Lachnospirales|f__Lachnospiraceae|g__Howardella	0	0	0	0	0	0	47	0	0	0	0	0	0	56	0	0	0	0	0	0	0	0	0	0	0	95	0	80	0	0	0	0	0	0	0	0	0	33	0	0	0	0	0	0	0	0	0	0	0
d__Bacteria|p__Firmicutes|c__Clostridia|o__Peptostreptococcales-Tissierellales|f__Anaerovoracaceae|g__Anaerovoracaceae_unclassified	171	33	236	233	0	359	48	58	114	0	25	162	0	0	0	0	0	18	211	0	0	52	0	0	0	34	71	0	0	84	36	36	56	0	57	0	320	0	0	270	0	20	58	0	0	611	422	0	875
d__Bacteria|p__Firmicutes|c__Clostridia|o__Oscillospirales|f__Ruminococcaceae|g__Ruminococcaceae_CAG-352	0	32	0	0	0	0	0	0	0	133	0	0	0	0	0	0	0	0	0	0	0	0	29	0	0	0	0	40	0	0	26	72	0	0	0	0	0	72	0	0	0	0	0	0	0	0	0	0	0
d__Bacteria|p__Firmicutes|c__Clostridia|o__Lachnospirales|f__Lachnospiraceae|g__Tyzzerella	0	0	0	0	0	0	0	0	0	0	0	0	0	0	0	0	0	0	0	0	0	0	0	0	0	0	0	0	0	0	0	0	0	0	0	0	0	0	0	0	0	0	0	0	0	0	0	0	0
d__Bacteria|p__Firmicutes|c__Clostridia|o__Lachnospirales|f__Lachnospiraceae|g__[Ruminococcus]_torques_group	0	22	0	0	0	0	0	0	0	113	0	0	0	0	0	0	0	0	0	0	0	0	0	0	0	0	0	0	0	0	0	0	30	0	0	34	0	105	0	0	31	0	0	0	0	0	0	0	0
d__Bacteria|p__Firmicutes|c__Clostridia|o__Lachnospirales|f__Lachnospiraceae|g__Roseburia	0	0	0	0	0	0	0	0	0	0	23	0	0	0	0	0	0	0	0	0	0	0	92	0	0	0	0	0	0	0	0	0	0	0	0	0	0	61	0	0	0	0	0	0	0	0	0	0	0
d__Bacteria|p__Actinobacteriota|c__Actinobacteria|o__Propionibacteriales|f__Propionibacteriaceae|g__Cutibacterium	0	0	0	0	0	0	0	0	0	37	0	0	0	0	0	0	0	0	0	0	0	0	14	0	0	0	0	0	0	0	0	0	0	0	0	0	0	78	0	0	0	0	0	0	0	0	0	0	0
d__Bacteria|p__Firmicutes|c__Clostridia|o__Oscillospirales|f__Oscillospiraceae|g__Oscillospiraceae_unclassified	0	0	0	0	0	0	0	0	0	0	0	0	0	0	0	0	0	0	0	0	0	0	0	0	0	0	0	0	0	0	0	0	0	0	0	0	0	0	0	0	0	0	0	0	0	0	0	0	0
d__Bacteria|p__Bacteroidota|c__Bacteroidia|o__Bacteroidales|f__Bacteroidales_Incertae_Sedis|g__Phocaeicola	0	0	0	0	0	0	0	0	0	0	0	31	0	21	0	0	38	0	0	0	0	0	0	0	0	0	0	0	0	0	0	0	0	0	0	0	0	0	0	0	0	0	0	0	0	0	0	0	0
d__Bacteria|p__Actinobacteriota|c__Actinobacteria|o__Propionibacteriales|f__Propionibacteriaceae|g__Pseudopropionibacterium	0	0	0	0	46	0	0	0	0	70	30	0	0	0	0	0	0	23	0	46	0	0	38	0	0	0	0	0	0	0	22	0	0	0	0	0	0	35	0	0	0	0	0	0	0	0	0	0	0
d__Bacteria|p__Firmicutes|c__Clostridia|o__Oscillospirales|f__[Eubacterium]_coprostanoligenes_group|g__[Eubacterium]_coprostanoligenes_group	0	30	0	0	0	0	0	42	0	0	0	26	0	0	0	0	0	0	0	0	0	25	17	0	0	0	0	0	0	0	25	0	0	0	0	0	0	101	0	0	0	0	0	0	0	0	0	0	0
d__Bacteria|p__Proteobacteria|c__Gammaproteobacteria|o__Burkholderiales|f__Comamonadaceae|g__Comamonadaceae_unclassified	0	0	0	0	0	0	0	0	0	0	0	0	0	0	0	0	0	0	0	0	0	0	0	0	0	0	0	0	0	0	0	0	0	0	0	0	0	0	0	0	0	0	0	0	0	0	0	0	0
d__Bacteria|p__Patescibacteria|c__Saccharimonadia|o__Saccharimonadales|f__Saccharimonadaceae|g__Saccharimonadaceae_unclassified	25	0	0	24	0	54	0	0	0	0	28	31	61	0	0	0	0	0	0	0	0	0	56	0	0	37	0	272	0	0	0	0	0	149	176	0	192	0	55	0	0	152	26	0	0	88	0	0	119
d__Bacteria|p__Firmicutes|c__Clostridia|o__Lachnospirales|f__Lachnospiraceae|g__Lachnospiraceae_UCG-004	0	0	0	0	0	0	0	0	0	0	0	0	0	107	0	0	0	0	0	0	0	0	0	0	0	0	0	0	0	0	0	69	0	0	105	0	49	0	0	0	0	40	0	0	0	0	0	0	0
d__Bacteria|p__Firmicutes|c__Bacilli|o__Erysipelotrichales|f__Erysipelatoclostridiaceae|g__Eggerthia	0	0	0	0	0	0	0	0	0	0	0	0	0	0	0	0	0	0	0	0	0	98	0	0	0	0	0	0	0	0	0	0	0	0	0	0	0	0	0	0	0	0	0	0	0	0	0	0	0
d__Bacteria|p__Actinobacteriota|c__Actinobacteria|o__Actinomycetales|f__Actinomycetaceae|g__Actinomycetaceae_unclassified	0	0	0	0	0	0	0	0	0	0	0	0	0	0	0	0	0	0	0	0	0	0	52	0	0	0	0	0	0	0	0	0	0	0	0	0	0	0	0	0	0	0	0	0	0	0	0	0	0
d__Bacteria|p__Proteobacteria|c__Alphaproteobacteria|o__Sphingomonadales|f__Sphingomonadaceae|g__Sphingomonadaceae_unclassified	0	0	0	0	0	0	0	0	0	0	0	0	0	0	0	0	0	0	0	0	0	0	0	0	0	0	0	0	0	0	0	0	0	0	0	0	0	0	0	0	0	0	0	0	0	0	0	0	0
d__Bacteria|p__Campilobacterota|c__Campylobacteria|o__Campylobacterales|f__Helicobacteraceae|g__Wolinella	0	0	0	0	0	0	0	0	0	0	0	0	0	0	0	0	0	0	0	0	0	0	32	0	0	0	0	0	0	0	0	0	0	0	0	0	0	0	0	0	0	0	0	0	0	0	0	0	0
d__Bacteria|p__Proteobacteria|c__Gammaproteobacteria|o__Pseudomonadales|f__Moraxellaceae|g__Moraxellaceae_unclassified	0	0	0	0	0	0	0	0	0	0	0	0	0	0	0	0	0	0	0	0	0	0	0	0	0	0	0	0	0	0	0	0	0	0	0	0	0	0	0	0	0	0	0	0	0	0	0	0	0
d__Bacteria|p__Proteobacteria|c__Alphaproteobacteria|o__Rhodospirillales|f__Rhodospirillales_uncultured|g__Rhodospirillales_uncultured	0	0	0	0	0	0	0	0	0	0	0	0	0	0	0	0	0	0	0	0	21	0	278	0	0	0	0	0	0	0	0	0	0	0	0	0	0	0	0	0	0	0	0	0	0	0	0	0	0
d__Bacteria|p__Firmicutes|c__Bacilli|o__Erysipelotrichales|f__Erysipelotrichaceae|g__Erysipelotrichaceae_unclassified	29	0	0	0	0	0	0	27	0	0	24	0	0	0	0	0	0	0	0	0	0	0	0	0	0	0	0	0	0	0	0	0	0	0	0	0	0	0	0	0	0	0	0	0	0	40	0	0	44
d__Bacteria|p__Proteobacteria|c__Gammaproteobacteria|o__Burkholderiales|f__Rhodocyclaceae|g__Methyloversatilis	0	0	0	0	0	0	0	12	0	0	0	0	0	0	0	0	0	0	0	0	0	0	0	0	0	0	0	0	0	0	0	0	0	0	0	0	0	0	0	0	0	0	0	0	0	0	0	0	0
d__Bacteria|p__Bacteroidota|c__Bacteroidia|o__Bacteroidales|f__Bacteroidales_F082|g__Bacteroidales_F082	0	0	0	0	0	0	0	0	0	0	0	0	0	0	0	0	0	0	0	0	0	0	0	0	0	0	0	0	0	0	0	0	0	0	0	0	0	0	0	0	0	0	0	0	0	0	0	0	0
d__Bacteria|p__Planctomycetota|c__Planctomycetota_OM190|o__Planctomycetota_OM190|f__Planctomycetota_OM190|g__Planctomycetota_OM190	0	0	0	0	0	0	0	0	0	0	0	0	0	0	0	0	0	0	0	0	0	0	0	0	0	0	0	0	0	0	0	0	0	0	0	0	0	0	0	0	0	0	0	0	0	0	0	0	0
d__Bacteria|p__Verrucomicrobiota|c__Verrucomicrobiae|o__Verrucomicrobiales|f__Akkermansiaceae|g__Akkermansia	0	0	0	0	0	0	0	0	0	0	0	0	0	0	0	0	0	0	0	0	0	0	0	0	0	0	0	0	0	0	0	0	0	0	0	48	0	37	0	0	0	0	0	0	0	0	0	0	0
d__Bacteria|p__Firmicutes|c__Clostridia|o__Lachnospirales|f__Lachnospiraceae|g__[Ruminococcus]_gnavus_group	0	25	0	0	0	0	0	0	0	0	0	0	0	0	0	0	0	0	0	0	0	0	0	0	0	0	0	47	0	0	0	0	0	0	0	0	0	38	0	0	0	0	0	0	0	0	0	0	0
d__Bacteria|p__Firmicutes|c__Clostridia|o__Peptostreptococcales-Tissierellales|f__Peptostreptococcales-Tissierellales_unclassified|g__Peptostreptococcales-Tissierellales_unclassified	0	0	592	241	38	365	0	0	0	0	24	0	119	0	0	0	49	0	517	179	43	0	0	0	0	33	0	0	68	39	0	35	0	154	0	0	147	0	29	392	49	0	123	30	27	257	66	0	0
d__Bacteria|p__Firmicutes|c__Clostridia|o__Peptostreptococcales-Tissierellales|f__Peptostreptococcales-Tissierellales|g__Peptostreptococcales-Tissierellales_W5053	0	0	0	0	0	0	0	0	0	0	0	0	0	0	0	0	0	0	0	0	0	0	0	0	0	0	0	0	0	0	0	0	0	0	0	0	0	0	0	0	0	0	0	0	0	0	0	0	0
d__Bacteria|p__Firmicutes|c__Bacilli|o__Lactobacillales|f__Streptococcaceae|g__Lactococcus	0	0	0	0	0	0	0	0	0	0	0	0	0	0	0	0	0	0	0	0	0	0	0	0	0	0	0	0	0	0	0	0	0	0	0	0	0	0	0	0	0	0	0	0	0	0	0	0	0
d__Bacteria|p__Firmicutes|c__Bacilli|o__Erysipelotrichales|f__Erysipelatoclostridiaceae|g__Erysipelatoclostridium	0	0	0	0	0	0	0	0	0	0	0	0	0	0	0	0	0	0	0	0	0	0	0	0	0	0	0	0	0	0	0	0	0	0	0	0	0	68	0	0	0	0	0	0	0	0	0	0	0
d__Bacteria|p__Firmicutes|c__Negativicutes|o__Veillonellales-Selenomonadales|f__Veillonellales-Selenomonadales_unclassified|g__Veillonellales-Selenomonadales_unclassified	0	0	0	0	0	0	0	0	0	0	0	0	0	0	0	0	0	0	0	0	0	0	0	0	0	74	0	0	0	0	0	38	0	0	0	0	0	0	0	0	0	49	0	0	0	0	0	0	0
d__Bacteria|p__Firmicutes|c__Bacilli|o__Erysipelotrichales|f__Erysipelotrichaceae|g__Erysipelotrichaceae_UCG-006	24	0	0	0	0	0	24	0	0	0	0	0	0	0	0	0	0	0	0	0	0	0	0	0	0	28	0	77	0	0	0	0	0	0	0	0	0	31	0	0	0	0	0	0	0	0	0	0	0
d__Bacteria|p__Proteobacteria|c__Alphaproteobacteria|o__Rhodobacterales|f__Rhodobacteraceae|g__Paracoccus	0	0	0	0	0	0	0	0	0	0	0	0	0	0	0	0	0	0	0	0	0	0	0	0	0	0	0	0	0	0	0	0	0	0	0	0	0	0	0	0	0	0	0	0	0	0	0	0	0
d__Bacteria|p__Patescibacteria|c__Saccharimonadia|o__Saccharimonadales|f__Saccharimonadaceae|g__Saccharimonadaceae_TM7a	1298	801	994	4999	556	3719	748	4337	6333	3837	1722	6359	332	1519	1367	178	326	3582	168	203	1805	2960	772	373	337	3705	255	4902	1231	1779	5068	237	1063	2962	1096	339	985	355	5018	126	2662	4301	300	1538	0	588	355	381	4397
d__Bacteria|p__Desulfobacterota|c__Desulfovibrionia|o__Desulfovibrionales|f__Desulfovibrionaceae|g__Desulfovibrio	0	0	0	0	0	0	0	0	27	0	0	0	0	0	0	0	0	0	0	0	0	0	0	0	0	0	0	0	0	0	0	0	0	0	0	0	0	0	0	0	0	0	0	0	0	0	0	0	0
d__Bacteria|p__Actinobacteriota|c__Coriobacteriia|o__Coriobacteriales|f__Coriobacteriaceae|g__Collinsella	0	0	0	0	0	0	0	0	0	36	0	0	0	0	0	0	0	0	0	0	0	0	0	0	0	0	0	0	0	0	0	0	0	0	0	0	0	0	0	0	0	0	0	0	0	0	0	0	0
d__Bacteria|p__Proteobacteria|c__Gammaproteobacteria|o__Xanthomonadales|f__Xanthomonadaceae|g__Stenotrophomonas	0	0	0	0	0	0	0	0	0	65	0	0	0	0	0	0	0	0	0	0	0	0	0	0	0	0	0	0	22	0	0	0	0	0	0	0	0	0	0	0	0	0	0	0	0	0	0	0	0
d__Bacteria|p__Proteobacteria|c__Alphaproteobacteria|o__Rhizobiales|f__Xanthobacteraceae|g__Rhodopseudomonas	0	0	0	0	0	0	0	0	0	0	0	0	0	0	0	0	0	0	0	0	0	0	10	0	0	0	0	0	0	0	0	0	0	0	0	0	0	0	0	0	0	0	0	0	0	0	0	0	0
d__Bacteria|p__Actinobacteriota|c__Actinobacteria|o__Micrococcales|f__Microbacteriaceae|g__Microbacteriaceae_unclassified	0	0	0	0	0	0	21	0	0	27	0	0	0	0	0	0	0	0	0	0	0	0	0	0	0	0	0	0	23	0	0	0	0	0	0	0	0	0	0	0	0	0	0	0	0	0	0	0	0
d__Bacteria|p__Firmicutes|c__Clostridia|o__Lachnospirales|f__Lachnospiraceae|g__Coprococcus	0	0	0	0	0	0	0	0	0	0	0	0	0	0	0	0	0	0	0	0	0	0	0	0	0	0	0	0	0	0	0	0	0	0	0	0	0	0	0	0	0	0	0	0	0	0	0	0	0
[truncated: 251 more columns]

[truncated: 13 more sheets: S11 g_LDA.gt_3, S12 L3_KEGG_LDA.gt_3, S13 test1.cross.p-value, S14 train_output,  S15 HC-SLE_train_probability, S16 test_output-ZZ, S17  test_output-HK, S18 HC-SLE_test_probability-ZZ, S19 HC-SLE_test_probability-HK, S20 genus.Kruskal-Wallis_rank_s,  S21 lefse.data, S22 genus.Wilcoxon_rank_sum_unp, S23 HCs-stable_train_probabilit]
